# Supplementary material for: Maternal gastrointestinal nematode infection enhances spatial memory of uninfected juvenile mouse pups
Source: Sci Rep. 2022 Jun 13;12:9796. doi: 10.1038/s41598-022-13971-y (PMC9192650; doi:10.1038/s41598-022-13971-y)
Supplement: Supplementary file 2 — Supplementary Information 2. [file 41598_2022_13971_MOESM2_ESM.xlsx]

## Sheet: Supplementary data description
This excel file is presented as supplementary data and contains the raw data that accompanies the following manuscript that has been submitted to Scientific Reports in March 2022:
Noel, S.C., Fortin-Hamel L., Haque, M., & Scott, M.E. Maternal Gastrointestinal Nematode Infection Enhances Spatial Memory of Uninfected Juvenile Mouse Pups.
OFT = Open Field Test; OLT = Open Field Test; BMT = Barnes Maze Test
Behavioural tests (OFT, OLT and BMT) were video recorded and data was extracted from the videos using the Ethovision XT software (version 15). The extracted data from these videos is contained within this excel file.
Treatment.Group = Maternal treatment condition. Treatment contains pups from dams that were infected with H. bakeri during pregnancy and lacatation. Control contains pups from dams that were uninfected and were sham infected with distilled water during pregnancy and lactation.
Dam.ID = Unique identifier for dam. Pups with the same Dam.ID code are from the same litter. Dam.ID's that contain the same letter were received in one of the seven staggered groups (i.e. groups A-G)
Pup.ID = Unique identifier for each pup used in this study.
Additional notes are located on individual sheets if further explanation was needed.

## Sheet: Litter Size
Treatment.Group	Dam.ID	Pups.Per.Litter
Control	A1	10
Control	A2	9
Control	B3	8
Control	C3	14
Control	D2	15
Control	E1	12
Control	F2	17
Control	G2	14
Treatment	A3	12
Treatment	B1	13
Treatment	B2	14
Treatment	C1	11
Treatment	D1	11
Treatment	E3	16
Treatment	G1	14
Treatment	G3	12

## Sheet: Pup Size
Treatment.Group	Pup.Sex	Dam.ID	Pup.ID	Weight.PD15(g)	Length.PD15(cm)	Weight.PD21(g)	Length.PD21(cm)	Pups.Per.Litter
Control	Female	A1	A1F1O	8.6	6.3	13.5	7	10
Control	Female	A1	A1F2O	9.4	6.8	15	7.5	10
Control	Male	A1	A1M1O	9.2	6.8	14.5	7.5	10
Control	Male	A1	A1M 2O	9.7	6.8	16.3	8	10
Control	Female	A1	A1F1B	8.7	6.8	13.5	7	10
Control	Female	A1	A1F2B	9.7	6.8	15.1	7.5	10
Control	Male	A1	A1M1B	10	6.8	16	8	10
Control	Male	A1	A1M2B	9.5	6.8	15	7.5	10
Control	Female	A2	A2F1O	10.6	6.8	17	8	9
Control	Female	A2	A2F2O	10.7	7	16.6	8	9
Control	Male	A2	A2M1O	10.1	6.5	16	7	9
Control	Male	A2	A2M2O	10.3	6.5	16.2	8	9
Control	Female	A2	A2F1B	10.1	6.5	16.6	7	9
Control	Male	A2	A2M1B	10.8	6.8	17.1	7.5	9
Control	Male	A2	A2M2B	10.2	6.5	16.5	7.5	9
Control	Male	A2	A2M3B	10.4	6.8	16.5	8	9
Treatment	Female	A3	A3F1O	7.7	5.8	12	6.5	12
Treatment	Female	A3	A3F2O	7.9	5.8	12.6	6.5	12
Treatment	Male	A3	A3M1O	7	5.8	11.5	6	12
Treatment	Male	A3	A3M2O	7.4	5.5	12.7	6.5	12
Treatment	Female	A3	A3F1B	7.2	5.3	11.9	6.5	12
Treatment	Female	A3	A3F2B	7.2	5.5	12.1	7	12
Treatment	Male	A3	A3M1B	7.1	5.8	12.9	6.5	12
Treatment	Male	A3	A3M2B	6.9	5.3	12.5	6.5	12
Treatment	Female	B1	B1F1O	6.8	4.8	9.9	6.5	13
Treatment	Female	B1	B1F2O	6.4	5.5	9	6.5	13
Treatment	Male	B1	B1M1O	6.1	5	9.7	7	13
Treatment	Male	B1	B1M2O	6.9	5.5	10.7	7	13
Treatment	Female	B1	B1F1B	6.6	5.5	10.4	7	13
Treatment	Female	B1	B1F2B	7.1	5.8	10.6	7.3	13
Treatment	Male	B1	B1M1B	7.5	5.8	10.1	7	13
Treatment	Male	B1	B1M2B	7.9	5.8	11.2	7.5	13
Treatment	Female	B2	B2F1O	5.5	4.5	7.9	5.8	14
Treatment	Female	B2	B2F2O	5	4.5	6.4	5.5	14
Treatment	Male	B2	B2M1O	6.9	6	9.9	6.5	14
Treatment	Male	B2	B2M2O	7.1	5.5	10.4	7	14
Treatment	Female	B2	B2F1B	5.7	5.3	8.1	6.5	14
Treatment	Female	B2	B2F2B	6.9	5.3	10.2	6.8	14
Treatment	Male	B2	B2M1B	6.8	5.5	9.9	6.8	14
Treatment	Male	B2	B2M2B	6.1	5.3	8.8	6.3	14
Control	Male	B3	B3M1O	9.4	6	14	7	8
Control	Male	B3	B3M2O	9.5	6	14.7	7.3	8
Control	Male	B3	B3M3O	9.3	6	14.3	7.3	8
Control	Male	B3	B3M4O	9.2	6	14.6	7.3	8
Control	Female	B3	B3F1B	9.4	5.8	14.1	7	8
Control	Female	B3	B3F2B	9.6	6.3	14.4	7.5	8
Control	Male	B3	B3M1B	9.2	5.8	14.2	7.5	8
Control	Male	B3	B3M2B	10	6	14.7	7.5	8
Treatment	Female	C1	C1F1O	6.9	5.8	12.4	7.5	11
Treatment	Female	C1	C1F2O	6.5	5.5	12.4	7	11
Treatment	Male	C1	C1M1O	7	5.5	13.5	7.8	11
Treatment	Male	C1	C1M2O	6.6	5.8	11.8	6.8	11
Treatment	Female	C1	C1F1B	6.6	5.5	12.7	7.3	11
Treatment	Female	C1	C1F2B	7.3	5.8	12.5	7.5	11
Treatment	Male	C1	C1M1B	6.7	6	13	7.8	11
Treatment	Male	C1	C1M2B	6.9	5.5	12.7	7.5	11
Control	Female	C3	C3F1O	8	6.3	13.6	7.5	14
Control	Female	C3	C3F2O	8.8	6.8	14	7.5	14
Control	Female	C3	C3F3O	8.9	6.5	15	8	14
Control	Male	C3	C3M 1O	8.8	6.5	14.3	8	14
Control	Female	C3	C3F1B	7.6	5.8	12.6	7	14
Control	Female	C3	C3F2B	7.9	6	13.5	8	14
Control	Female	C3	C3F3B	7.5	6	13	7.5	14
Control	Male	C3	C3M1B	8.6	6.5	14.9	8	14
Treatment	Female	D1	D1F1O	6	5	9.6	6.5	11
Treatment	Female	D1	D1F2O	6.1	5	9.7	6.5	11
Treatment	Male	D1	D1M1O	6.1	5.5	9.7	6.5	11
Treatment	Male	D1	D1M2O	6	5	9.3	6.5	11
Treatment	Female	D1	D1F1B	5.9	5	9.3	6.5	11
Treatment	Female	D1	D1F3B	5.7	5	8.9	6.5	11
Control	Female	D2	D2F1O	7.9	5.8	12.5	7.3	15
Control	Female	D2	D2F2O	7.3	5.8	12	7.5	15
Control	Male	D2	D2M1O	8.8	6	15	7.3	15
Control	Male	D2	D2M2O	7.9	6	13.5	7.5	15
Control	Female	D2	D2F1B	7.6	5.8	11.8	7.5	15
Control	Female	D2	D2F2B	7.1	5.8	12	7.5	15
Control	Male	D2	D2M1B	7.7	6	13.2	7.5	15
Control	Male	D2	D2M2B	7.5	6	12.5	7.5	15
Control	Female	E1	E1F1O	10	6	16.3	8	12
Control	Female	E1	E1F2O	9.4	6	15.6	8	12
Control	Male	E1	E1M1O	10.1	6	16	8	12
Control	Male	E1	E1M2O	9.8	6	15.5	8	12
Control	Female	E1	E1F1B	9.7	6	16.1	8	12
Control	Female	E1	E1F2B	9.2	6	15.3	8	12
Control	Male	E1	E1M1B	10	6	18.1	8	12
Control	Male	E1	E1M2B	9.7	6	16.7	8	12
Treatment	Female	E3	E3F1O	6	5	10.2	6.8	16
Treatment	Female	E3	E3F2O	5.1	4.8	8.3	6.5	16
Treatment	Male	E3	E3M1O	6	5.3	10	6.5	16
Treatment	Male	E3	E3M2O	5.7	5.3	9.7	6.5	16
Treatment	Female	E3	E3F1B	5	4.8	8	6.5	16
Treatment	Male	E3	E3M1B	5.8	5	10.3	6.8	16
Treatment	Male	E3	E3M2B	5.6	4.8	9.8	6.5	16
Treatment	Male	E3	E3M3B	4.9	4.5	7.8	6.5	16
Control	Female	F2	F2F1O	8	5.8	12.4	7.3	17
Control	Female	F2	F2F2O	6.1	5.5	10.2	7	17
Control	Male	F2	F2M1O	7.8	6	12.2	7.5	17
Control	Male	F2	F2M2O	7.9	6	13.5	7.5	17
Control	Female	F2	F2F1B	7.3	5.8	11.8	7.5	17
Control	Female	F2	F2F2B	6.1	5.5	10.2	7	17
Control	Male	F2	F2M1B	8.3	6	12.9	7	17
Control	Male	F2	F2M2B	9.1	6	14	7.5	17
Treatment	Female	G1	G1F1O	5.6	5	8.9	6	14
Treatment	Female	G1	G1F2O	5.7	5	9.3	6.5	14
Treatment	Female	G1	G1F3O	5.2	5	8.4	6.5	14
Treatment	Male	G1	G1M1O	5.2	5	7.5	6	14
Treatment	Female	G1	G1F1B	6.5	5.5	10.9	6.5	14
Treatment	Female	G1	G1F2B	6.3	5.5	10.1	6.5	14
Treatment	Female	G1	G1F3B	5.3	5	8.5	6	14
Treatment	Male	G1	G1M1B	6.5	5.5	10.9	6.5	14
Treatment	Male	G1	G1M2B	6.4	5.5	10.9	6.5	14
Control	Female	G2	G2F1O	8.9	5.8	13.3	7.5	14
Control	Female	G2	G2F2O	8.9	6	14.5	7.5	14
Control	Female	G2	G2F1O	8.5	5.8	13.1	7.5	14
Control	Male	G2	G2M2O	8.8	6	14.8	7.8	14
Control	Female	G2	G2F1B	8.5	6.5	14.3	7.5	14
Control	Female	G2	G2F2B	7.1	6	12.2	7.3	14
Control	Male	G2	G2M1B	9.1	6.5	15.5	7.5	14
Control	Male	G2	G2M2B	8.2	6	13.1	7.5	14
Treatment	Female	G3	G3F1O	7.8	6	13.5	7.5	12
Treatment	Female	G3	G3F2O	7.6	5.8	13.4	7.3	12
Treatment	Male	G3	G3M1O	7.7	5.5	14.3	7.5	12
Treatment	Male	G3	G3M2O	7.8	6	15.4	7.8	12
Treatment	Female	G3	G3F1B	6.5	5.5	10.8	7	12
Treatment	Female	G3	G3F2B	6.8	5.5	11.5	6.5	12
Treatment	Male	G3	G3M1B	6.9	5.5	12.9	7	12
Treatment	Male	G3	G3M2B	6.8	5.5	11.8	7	12
Treatment	Male	G3	G3M3B	6.5	5.5	12.1	6.8	12

## Sheet: OFT
Treatment.Group	Pup.Sex	Dam.ID	Pup.ID	Length.PD15(cm)	Total.path.traveled(cm)	Mean.Velocity(cm/s)	Time.without.movement(s)	Time.without.movement(%)	Time.in.Center.Zone(s)	Time.in.Center.Zone(%)	Notes:
Control	Female	A1	A1F1O	6.3	2275.37	3.79212	334.412	55.7297	24.1772	4.02912	% time without movement = (Time without movement / 600 secs) * 100
Control	Female	A1	A1F2O	6.8	3633.19	6.05505	217.094	36.1787	100.444	16.7389	% time in center zone = (Time in center zone / 600 secs) * 100
Control	Female	A2	A2F1O	6.8	1917.9	3.19637	340.98	56.8245	35.7821	5.9631
Control	Female	A2	A2F2O	7	2826.5	4.71063	209.157	34.8561	158.335	26.3866
Control	Female	C3	C3F1O	6.3	1785.13	2.97512	370.288	61.7095	21.409	3.56786
Control	Female	C3	C3F2O	6.8	1294.75	2.15784	404.736	67.4503	45.5191	7.58586
Control	Female	C3	C3F3O	6.5	1730.67	2.88436	374.69	62.443	35.1147	5.85195
Control	Female	D2	D2F1O	5.8	4047.64	6.74598	194.676	32.4438	130.195	21.6978
Control	Female	D2	D2F2O	5.8	2461.21	4.10197	329.342	54.8866	33.0909	5.51479
Control	Female	E1	E1F1O	6	2231.18	3.71848	329.342	54.885	17.6076	2.93431
Control	Female	E1	E1F2O	6	3549.39	5.9154	220.528	36.7511	86.3705	14.3937
Control	Female	F2	F2F1O	5.8	2648.58	4.41626	301.651	50.2695	48.2241	8.03646
Control	Female	F2	F2F2O	5.5	2173.19	3.62541	310.288	51.709	64.8324	10.8042
Control	Female	G2	G2F1O	5.8	2587.65	4.31264	330.062	55.0058	66.3792	11.0623
Control	Female	G2	G2F2O	6	3593.88	5.99565	261.548	43.5877	69.3813	11.5626
Control	Female	G2	G2F3O	5.8	4218.73	7.03104	176.188	29.3624	72.0165	12.0018
Treatment	Female	A3	A3F1O	5.8	955.473	1.59239	478.306	79.7099	23.4101	3.9013
Treatment	Female	A3	A3F2O	5.8	2473.24	4.1219	233.767	38.9574	65.2614	10.8758
Treatment	Female	B1	B1F1O	4.8	300.284	0.500463	554.727	92.4475	11.5381	1.92286
Treatment	Female	B1	B1F2O	5.5	129.097	0.215157	578.57	96.421	1.90078	0.316772
Treatment	Female	B2	B2F1O	4.5	613.92	1.02319	494.023	82.332	24.8446	4.1405
Treatment	Female	B2	B2F2O	4.5	314.867	0.528505	535.809	89.2958	8.47049	1.41166
Treatment	Female	C1	C1F1O	5.8	3230.29	5.38419	235.868	39.3075	95.0743	15.8442
Treatment	Female	C1	C1F2O	5.5	955.313	1.59212	458.664	76.4366	23.0433	3.84017
Treatment	Female	D1	D1F1O	5	863.834	1.43968	468.421	78.0637	7.70364	1.28383
Treatment	Female	D1	D1F2O	5	344.427	0.574028	558.631	93.0973	0	0
Treatment	Female	E3	E3F1O	5	677.236	1.12868	493.444	82.233	9.00385	1.5005
Treatment	Female	E3	E3F2O	4.8	1257.29	2.09541	438.488	73.0744	8.50364	1.41714
Treatment	Female	G1	G1F1O	5	2743.53	4.57235	320.905	53.4789	21.1758	3.52895
Treatment	Female	G1	G1F2O	5	2471.05	4.11824	294.36	49.0552	73.6984	12.2819
Treatment	Female	G1	G1F3O	5	2997.49	5.03817	247.073	41.1748	119.385	19.8955
Treatment	Female	G3	G3F1O	6	1742.74	2.9045	379.409	63.2301	22.1103	3.68477
Treatment	Female	G3	G3F2O	5.8	1740.04	2.90001	389.981	64.9919	61.862	10.3096
Control	Male	A1	A1M1O	6.8	1805.77	3.00949	352.453	58.7362	66.3621	11.0592
Control	Male	A1	A1M2O	6.8	1863.15	3.10512	397.072	66.1721	44.8194	7.46916
Control	Male	A2	A2M2O	6.5	2580.8	4.30114	269.65	44.9372	70.2303	11.7039
Control	Male	A2	A2M1O	6.5	4159.55	6.94194	163.637	27.2702	125.254	20.8736
Control	Male	B3	B3M1O	6	1137.78	1.8963	425.69	70.9443	8.73723	1.45612
Control	Male	B3	B3M2O	6	2014.88	3.35814	312.006	51.998	66.8298	11.1377
Control	Male	B3	B3M3O	6	1660.7	2.76783	381.47	63.5747	49.4887	8.24765
Control	Male	B3	B3M4O	6	1597.79	2.66297	349.589	58.2615	29.1797	4.863
Control	Male	C3	C3M1O	6.5	946.534	1.57751	428.113	71.346	22.2093	3.70123
Control	Male	D2	D2M2O	6	5142	8.5699	130.996	21.8312	177.33	29.553
Control	Male	D2	D2M1O	6	5457.79	9.09622	122.857	20.4748	229.902	38.3144
Control	Male	E1	E1M1O	6	2906.79	4.84445	274.285	45.7097	118.084	19.6788
Control	Male	E1	E1M2O	6	1398.8	2.33124	425.083	70.8403	18.2078	3.03434
Control	Male	F2	F2M1O	6	834.413	1.39061	514.19	85.6889	5.50275	0.917023
Control	Male	F2	F2M2O	6	2334.85	3.89163	253.86	42.3053	50.3585	8.39215
Control	Male	G2	G2M1O	6	4044.75	6.74108	190.365	31.7249	153.873	25.6434
Treatment	Male	A3	A3M1O	5.8	656.484	1.09409	498.081	83.0054	7.13641	1.18929
Treatment	Male	A3	A3M2O	5.5	2396.39	3.99381	305.998	50.9948	61.3598	10.2256
Treatment	Male	B1	B1M1O	5	140.848	0.234742	577.937	96.3154	0	0
Treatment	Male	B1	B1M2O	5.5	75.5935	0.125986	592.409	98.7274	0	0
Treatment	Male	B2	B2M2O	6	669.092	1.11515	508.963	84.8219	1.06715	0.177847
Treatment	Male	B2	B2M1O	5.5	215.816	0.35969	562.054	93.6698	0	0
Treatment	Male	C1	C1M1O	5.5	2333.68	3.8893	330.209	55.0295	60.7595	10.1256
Treatment	Male	C1	C1M2O	5.8	947.434	1.57899	505.718	84.2781	5.73581	0.955874
Treatment	Male	D1	D1M1O	5.5	998.529	1.66417	497.602	82.9267	8.10383	1.35053
Treatment	Male	D1	D1M2O	5	468.306	0.780488	539.655	89.935	6.03619	1.00595
Treatment	Male	E3	E3M2O	5.3	675.787	1.12627	475.737	79.282	0	0
Treatment	Male	E3	E3M1O	5.3	391.601	0.652644	548.001	91.3249	2.63446	0.439035
Treatment	Male	G1	G1M1O	5	2040.02	3.39989	333.344	55.5519	17.8744	2.97877
Treatment	Male	G3	G3M2O	5.5	1288.3	2.14713	460.78	76.791	11.572	1.92853
Treatment	Male	G3	G3M1O	6	1058.29	1.76379	459.647	76.602	12.3057	2.0508

## Sheet: OLT Training
Treatment.Group	Pup.Sex	Dam.ID	Pup.ID	Length.PD15(cm)	Total.path.traveled(cm)	Mean.Velocity(cm/s)	Time.without.movement(s)	Time.without.movement(%)	Object1.stationary.investigation(s)	Object2.mobile.investigation(s)	Total.investigation.both.objects (s)	Investigation.time.mobile.object(%)	Notes:
Control	Female	A1	A1F2O	6.8	2416.24	8.06252	69.2025	23.0632	10.4054	14.2074	24.6127	57.7239	% time without movement = (Time without movement / 300 secs) * 100
Control	Female	A2	A2F2O	7	1897.15	6.32618	80.9753	26.9868	7.13703	10.5054	17.6425	59.546	% investigation time of mobile object = (mobile object investigation/total investigation both objects) * 100
Control	Female	A2	A2F1O	6.8	1312.17	4.37357	157.882	52.6175	2.60135	3.80197	6.40331	59.3751
Control	Female	C3	C3F3O	6.5	1291.62	4.30521	138.583	46.1872	9.13883	2.66827	11.8071	22.5989
Control	Female	C3	C3F1O	6.3	2584.39	8.63825	85.7182	28.5683	5.40325	9.33895	14.7422	63.3484
Control	Female	D2	D2F2O	5.8	724.702	2.41552	213.875	71.2793	0.333503	9.23803	9.57153	96.5157
Control	Female	D2	D2F1O	5.8	1195.08	3.98424	177.057	59.0086	2.46792	4.83579	7.30371	66.21
Control	Female	E1	E1F1O	6	1631.43	5.43753	111.215	37.0638	1.73409	8.53706	10.2712	83.1165
Control	Female	E1	E1F2O	6	2089.79	7.00105	64.4948	21.4937	6.83632	14.3396	21.1759	67.7166
Control	Female	F2	F2F1O	5.8	2695.53	8.98758	50.2586	16.75	6.83677	7.67052	14.5073	52.8735
Control	Female	F2	F2F2O	5.5	1031.78	3.44252	168.551	56.1743	1.03385	2.36786	3.40171	69.6079
Control	Female	G2	G2F3O	5.8	599.078	1.99682	221.01	73.6579	4.50225	0	4.50225	0
Control	Female	G2	G2F2O	6	1203.34	4.01091	173.787	57.9193	2.76805	6.9368	9.70485	71.4777
Control	Female	G2	G2F1O	5.8	396.786	1.32255	256.728	85.5619	0	0.2668	0.2668	100
Treatment	Female	A3	A3F1O	5.8	763.213	2.54472	214.143	71.3682	1.60082	0.933811	2.53463	36.8421
Treatment	Female	B1	B1F2O	5.5	887.717	2.95885	178.111	59.3597	2.03461	0.533667	2.56827	20.7792
Treatment	Female	C1	C1F1O	5.8	2452.1	8.17297	85.3402	28.4412	10.5424	7.50647	18.0489	41.5896
Treatment	Female	C1	C1F2O	5.5	706.969	2.37352	206.411	68.7903	0	9.70837	9.70837	100
Treatment	Female	D1	D1F1O	5	1453.1	4.84444	115.992	38.6573	13.6736	4.76909	18.4427	25.859
Treatment	Female	D1	D1F2O	5	388.734	1.2957	254.129	84.6949	0	1.90097	1.90097	100
Treatment	Female	E3	E3F1O	5	165.382	0.555376	275.206	91.7195	0	8.3042	8.3042	100
Treatment	Female	G1	G1F1O	5	3170.48	10.5795	47.3902	15.7942	7.60378	9.43802	17.0418	55.3816
Treatment	Female	G3	G3F1O	6	1614.64	5.38199	147.119	49.0329	7.43765	1.93446	9.37211	20.6406
Control	Male	A1	A1M2O	6.8	1588.01	5.29299	141.84	47.2713	4.13547	8.00414	12.1396	65.9341
Control	Male	A2	A2M1O	6.5	2834.38	9.45038	54.695	18.2283	15.6748	12.5398	28.2146	44.4444
Control	Male	A2	A2M2O	6.5	1564.39	5.21425	140.239	46.7378	2.26784	3.80197	6.06981	62.6374
Control	Male	B3	B3M2O	6	518.826	1.72928	223.875	74.6109	0	0.833862	0.833862	100
Control	Male	D2	D2M1O	6	2167.99	7.22618	91.5799	30.5213	11.4725	7.77062	19.2431	40.3813
Control	Male	D2	D2M2O	6	1982.16	6.60676	121.862	40.6135	3.83529	8.13747	11.9728	67.9663
Control	Male	E1	E1M2O	6	622.666	2.07534	226.932	75.6279	0.200088	1.03378	1.23387	83.7835
Control	Male	E1	E1M1O	6	1871.93	6.2628	86.6378	28.8731	9.10398	10.3378	19.4418	53.1731
Control	Male	F2	F2M2O	6	1175.18	3.91705	178.223	59.3976	4.86912	6.83677	11.7059	58.4045
Control	Male	F2	F2M1O	6	1719.65	5.73183	131.033	43.6701	10.3385	3.30166	13.6402	24.2054
Treatment	Male	A3	A3M2O	5.5	1324.84	4.41584	166.485	55.4852	0.633657	0.400205	1.03386	38.7098
Treatment	Male	C1	C1M2O	5.8	2233.6	7.4447	94.0478	31.3431	3.83664	4.83751	8.67415	55.7693
Treatment	Male	C1	C1M1O	5.5	2529.8	8.4943	84.2727	28.0854	11.3098	8.44061	19.7504	42.7364
Treatment	Male	D1	D1M2O	5	370.828	1.23601	252.095	84.0169	1.86762	0	1.86762	0
Treatment	Male	D1	D1M1O	5.5	2233.78	7.45208	106.988	35.6563	1.46741	6.00305	7.47047	80.3571
Treatment	Male	G1	G1M2O	5.5	996.245	3.32064	172.252	57.408	2.93479	1.23395	4.16874	29.6001
Treatment	Male	G1	G1M1O	5	2435.01	8.20107	59.8297	19.94	8.33748	11.3723	19.7098	57.6987
Treatment	Male	G3	G3M1O	5.5	1253.98	4.17984	181.639	60.538	6.47042	0	6.47042	0
Treatment	Male	G3	G3M2O	6	2320.24	7.73393	118.069	39.3508	6.8373	0.166764	7.00407	2.38096

## Sheet: OLT Test
Treatment.Group	Pup.Sex	Dam.ID	Pup.ID	Length.PD15(cm)	Total.path.traveled(cm)	Mean.Velocity(cm/s)	Time.without.movement(s)	Time.without.movement(%)	Object1.stationary.investigation(s)	Object2.mobile.investigation(s)	Total.investigation.both.objects (s)	Investigation.time.mobile.object(%)	Notes:
Control	Female	A1	A1F2O	6.8	2665.97	9.06745	60.0971	20.0289	7.9707	14.7741	22.7448	64.9559	% time without movement = (Time without movement / 300 secs) * 100
Control	Female	A2	A2F2O	7	1493.12	4.98554	133.437	44.4704	5.80304	27.5478	33.3508	82.6001	% investigation time of mobile object = (mobile object investigation/total investigation both objects) * 100
Control	Female	A2	A2F1O	6.8	1416.29	4.72058	152.613	50.8614	3.66859	3.00157	6.67016	45
Control	Female	C3	C3F3O	6.5	449.031	1.49662	241.792	80.5803	0	2.46828	2.46828	100
Control	Female	C3	C3F1O	6.3	1008.84	3.38012	199.564	66.5073	4.30282	56.3703	60.6731	92.9082
Control	Female	D2	D2F2O	5.8	1187.85	3.9792	191.896	63.9547	4.3355	3.4017	7.7372	43.9655
Control	Female	D2	D2F1O	5.8	2084.05	7.00405	96.6149	32.1996	15.0408	8.2708	23.3117	35.4792
Control	Female	E1	E1F1O	6	1614.58	5.38171	136.715	45.5647	3.46873	2.6349	6.10363	43.1694
Control	Female	E1	E1F2O	6	1584.24	5.28528	131.145	43.7083	4.96963	4.50268	9.47231	47.5352
Control	Female	F2	F2F1O	5.8	1316.89	4.40595	150.111	50.0278	3.46924	12.4092	15.8785	78.151
Control	Female	F2	F2F2O	5.5	1346.84	4.55804	142.673	47.5486	1.56783	8.60639	10.1742	84.5903
Control	Female	G2	G2F3O	5.8	1329.79	4.49888	161.718	53.8966	9.07326	8.30604	17.3793	47.7927
Control	Female	G2	G2F2O	6	921.944	3.07433	221.494	73.8188	2.2016	6.40466	8.60626	74.4186
Control	Female	G2	G2F1O	5.8	717.633	2.3925	240.475	80.1445	1.50109	1.83467	3.33576	55.0001
Treatment	Female	A3	A3F1O	5.8	2304.55	7.69667	63.5329	21.1737	2.60135	5.90306	8.50441	69.4118
Treatment	Female	B1	B1F2O	5.5	245.81	0.819325	264.493	88.1503	0	1.60097	1.60097	100
Treatment	Female	C1	C1F1O	5.8	1616.29	5.40187	140.114	46.6978	5.67129	9.90807	15.5794	63.5973
Treatment	Female	C1	C1F2O	5.5	266.883	0.889578	274.357	91.4387	0	2.03499	2.03499	100
Treatment	Female	D1	D1F1O	5	878.433	2.93031	178.204	59.3931	11.1732	0.333528	11.5067	2.89855
Treatment	Female	D1	D1F2O	5	762.436	2.54733	206.32	68.7639	3.5354	2.76828	6.30368	43.9153
Treatment	Female	E3	E3F1O	5	147.124	0.490726	285.667	95.209	0	1.86776	1.86776	100
Treatment	Female	G1	G1F1O	5	4081.97	13.7913	42.9549	14.3159	8.20412	0	8.20412	0
Treatment	Female	G3	G3F1O	6	2113.32	7.07776	90.1299	30.0378	4.5382	11.6458	16.184	71.9587
Control	Male	A1	A1M2O	6.8	2612.27	8.70895	74.1041	24.6971	8.00405	4.10208	12.1061	33.8844
Control	Male	A2	A2M1O	6.5	2189.93	7.33262	84.5109	28.1649	7.23712	13.4404	20.6775	65.0001
Control	Male	A2	A2M2O	6.5	1116.64	3.72182	162.752	54.2403	9.50498	2.1011	11.6061	18.1034
Control	Male	B3	B3M2O	6	923.045	3.07654	196.938	65.6326	1.06759	6.27211	7.33971	85.4545
Control	Male	D2	D2M1O	6	2227.86	7.44069	70.3685	23.4523	7.63715	6.8034	14.4405	47.1133
Control	Male	D2	D2M2O	6	1433.71	4.78091	160.38	53.4512	6.23645	5.96965	12.2061	48.9071
Control	Male	E1	E1M2O	6	337.239	1.12408	263.757	87.9057	0.900536	0.200119	1.10065	18.1819
Control	Male	E1	E1M1O	6	1565.43	5.22253	136.181	45.3868	3.86897	7.20429	11.0733	65.06
Control	Male	F2	F2M2O	6	1835.99	6.18274	130.33	43.4352	0.066716	3.7361	3.80282	98.2455
Control	Male	F2	F2M1O	6	1992.36	6.74114	97.1721	32.3847	8.83989	5.93774	14.7776	40.1807
Treatment	Male	A3	A3M2O	5.5	724.189	2.41378	204.739	68.2339	0.366856	0.500259	0.867115	57.6923
Treatment	Male	C1	C1M2O	5.8	1191.24	4	159.163	53.0465	3.40277	2.40196	5.80473	41.3794
Treatment	Male	C1	C1M1O	5.5	1886.26	6.29641	124.068	41.3498	8.47356	4.1367	12.6103	32.8041
Treatment	Male	D1	D1M2O	5	819.655	2.73211	205.053	68.3415	1.8344	0	1.8344	0
Treatment	Male	D1	D1M1O	5.5	2487.07	8.36813	85.9835	28.6572	3.86892	3.90228	7.7712	50.2146
Treatment	Male	G1	G1M2O	5.5	484.251	1.61408	242.455	80.8047	0	0.967152	0.967152	100
Treatment	Male	G1	G1M1O	5	3601.84	12.3218	37.819	12.6042	3.86861	10.4719	14.3405	73.0233
Treatment	Male	G3	G3M1O	5.5	1355.56	4.51821	184.197	61.3879	0.200215	0.634013	0.834228	76
Treatment	Male	G3	G3M2O	6	1650.86	5.5043	134.211	44.7286	3.90418	10.4779	14.3821	72.8538

## Sheet: BMT Training
Treatment.Group	Pup.Sex	Dam.ID	Pup.ID	Training.Trial	Training.Day	Latency(s)	Path.length(cm)	Errors	Mean.Velocity(cm/s)
Control	Female	A1	A1F1B	T2	D1	62.484	534.355	13	6.79668
Control	Female	A1	A1F1B	T3	D1	9.74708	117.414	0	6.70486
Control	Female	A1	A1F1B	T4	D1	84.3879	802.526	16	7.54392
Control	Female	A1	A1F2B	T1	D1	180	2526.56	53	14.0356
Control	Female	A1	A1F2B	T2	D1	180	2189.61	45	12.164
Control	Female	A1	A1F2B	T3	D1	30.9865	318.941	5	10.6398
Control	Female	A1	A1F2B	T4	D1	1.33517	26.0652	0	3.44575
Control	Male	A1	A1M1B	T1	D1	134.644	1045.34	25	7.1317
Control	Male	A1	A1M1B	T2	D1	24.1237	233.788	5	7.84033
Control	Male	A1	A1M1B	T3	D1	180	1464.84	32	8.13657
Control	Male	A1	A1M1B	T4	D1	29.4624	393.747	4	11.8705
Control	Male	A1	A1M2B	T1	D1	159.098	690.545	20	4.50318
Control	Male	A1	A1M2B	T2	D1	58.4516	589.582	5	8.96878
Control	Male	A1	A1M2B	T3	D1	37.6564	393.794	6	7.10154
Control	Male	A1	A1M2B	T4	D1	47.608	403.093	3	6.31952
Control	Female	A2	A2F1B	T1	D1	180	472.829	13	2.71731
Control	Female	A2	A2F1B	T2	D1	99.9637	765.303	18	7.41649
Control	Female	A2	A2F1B	T3	D1	32.9228	142.067	3	4.24185
Control	Female	A2	A2F1B	T4	D1	0.933996	25.1338	0	8.44009
Control	Male	A2	A2M1B	T1	D1	20.3117	183.611	3	5.84619
Control	Male	A2	A2M1B	T2	D1	180	782.073	13	5.01266
Control	Male	A2	A2M1B	T3	D1	26.8842	291.853	4	9.88035
Control	Male	A2	A2M1B	T4	D1	8.17303	120.432	1	10.2672
Control	Male	A2	A2M2B	T1	D1	19.326	147.427	3	6.68224
Control	Male	A2	A2M2B	T2	D1	180	981.172	28	5.80559
Control	Male	A2	A2M2B	T3	D1	32.7032	400.369	10	10.5962
Control	Male	A2	A2M2B	T4	D1	53.1787	648.605	15	11.6904
Control	Male	A2	A2M3B	T1	D1	135.342	1040.5	23	7.30148
Control	Male	A2	A2M3B	T2	D1	11.916	71.823	2	4.97477
Control	Male	A2	A2M3B	T3	D1	29.0634	228.521	2	7.71538
Control	Male	A2	A2M3B	T4	D1	39.9065	237.601	7	5.63836
Treatment	Female	A3	A3F1B	T1	D1	136.98	883.842	33	7.24276
Treatment	Female	A3	A3F1B	T2	D1	23.5304	139.994	4	6.02777
Treatment	Female	A3	A3F1B	T3	D1	22.6837	178.308	4	5.36714
Treatment	Female	A3	A3F2B	T1	D1	41.0243	382.725	11	8.02173
Treatment	Female	A3	A3F2B	T2	D1	67.0745	714.515	11	7.21176
Treatment	Female	A3	A3F2B	T3	D1	9.21142	135.681	2	10.1257
Treatment	Female	A3	A3F2B	T4	D1	6.5732	89.9884	1	10.0189
Treatment	Male	A3	A3M1B	T1	D1	180	597.781	15	3.64429
Treatment	Male	A3	A3M1B	T2	D1	180	343.248	4	2.06738
Treatment	Male	A3	A3M1B	T3	D1	180	762.293	20	4.51054
Treatment	Male	A3	A3M1B	T4	D1	119.111	278.161	7	2.24241
Treatment	Male	A3	A3M2B	T1	D1	79.1822	1046.98	17	7.36746
Treatment	Male	A3	A3M2B	T2	D1	180	1437.66	32	8.66051
Treatment	Male	A3	A3M2B	T3	D1	92.9012	648.713	14	6.3688
Treatment	Male	A3	A3M2B	T4	D1	21.8279	205.308	3	8.07968
Control	Female	A1	A1F1B	T1	D2	15.0939	175.587	1	10.689
Control	Female	A1	A1F1B	T2	D2	9.91921	67.9312	2	3.72452
Control	Female	A1	A1F1B	T3	D2	14.1566	65.3114	2	3.19114
Control	Female	A1	A1F1B	T4	D2	8.37951	83.0032	0	7.13241
Control	Female	A1	A1F2B	T1	D2	6.6109	89.4412	1	8.26459
Control	Female	A1	A1F2B	T2	D2	118.61	530.801	19	4.38949
Control	Female	A1	A1F2B	T3	D2	26.9613	371.578	8	11.4102
Control	Female	A1	A1F2B	T4	D2	35.1231	374.523	11	9.6241
Control	Male	A1	A1M1B	T1	D2	9.14768	59.3807	0	4.62454
Control	Male	A1	A1M1B	T2	D2	1.73474	24.5468	0	8.48328
Control	Male	A1	A1M1B	T3	D2	3.70646	34.4033	1	4.67919
Control	Male	A1	A1M1B	T4	D2	1.70291	24.3053	0	5.89609
Control	Male	A1	A1M2B	T1	D2	176.265	960.69	18	5.37894
Control	Male	A1	A1M2B	T2	D2	34.4354	371.024	6	9.79898
Control	Male	A1	A1M2B	T3	D2	1.36814	30.9729	0	4.76181
Control	Male	A1	A1M2B	T4	D2	4.30473	54.7391	0	7.92227
Control	Female	A2	A2F1B	T1	D2	4.90412	79.644	0	13.5766
Control	Female	A2	A2F1B	T2	D2	25.2895	121.99	4	4.87347
Control	Female	A2	A2F1B	T3	D2	25.9248	398.421	6	14.937
Control	Female	A2	A2F1B	T4	D2	21.5184	190.352	5	8.84429
Control	Male	A2	A2M1B	T2	D2	48.0682	80.291	2	4.28824
Control	Male	A2	A2M1B	T3	D2	4.80322	84.5024	0	8.56865
Control	Male	A2	A2M1B	T4	D2	2.23506	35.5391	0	10.7051
Control	Male	A2	A2M2B	T4	D2	5.97629	153.343	0	19.0276
Control	Male	A2	A2M2B	T3	D2	0.60057	22.1426	0	16.757
Control	Male	A2	A2M2B	T2	D2	17.1581	394.213	7	22.1367
Control	Male	A2	A2M2B	T1	D2	23.1972	344.037	8	14.4345
Control	Male	A2	A2M3B	T1	D2	35.643	252.562	7	6.87173
Control	Male	A2	A2M3B	T2	D2	3.43647	46.7166	0	5.70769
Control	Male	A2	A2M3B	T3	D2	3.30502	42.1605	0	9.3053
Control	Male	A2	A2M3B	T4	D2	31.2253	303.13	11	7.86849
Treatment	Female	A3	A3F1B	T1	D2	13.2559	102.654	3	7.23852
Treatment	Female	A3	A3F1B	T2	D2	4.37516	37.5009	0	6.68106
Treatment	Female	A3	A3F1B	T3	D2	1.80354	25.7963	0	6.69258
Treatment	Female	A3	A3F1B	T4	D2	2.00438	30.6235	0	9.35515
Treatment	Female	A3	A3F2B	T1	D2	7.3065	163.814	1	18.9222
Treatment	Female	A3	A3F2B	T2	D2	80.6698	735.84	22	8.1809
Treatment	Female	A3	A3F2B	T3	D2	25.3493	346.18	10	12.9512
Treatment	Female	A3	A3F2B	T4	D2	10.4072	187.581	6	16.6935
Treatment	Male	A3	A3M1B	T1	D2	180	286.479	10	2.0314
Treatment	Male	A3	A3M1B	T2	D2	25.1583	142.703	3	2.85881
Treatment	Male	A3	A3M1B	T3	D2	82.8521	407.728	14	4.46615
Treatment	Male	A3	A3M1B	T4	D2	14.9789	89.0007	3	4.34173
Treatment	Male	A3	A3M2B	T1	D2	14.2143	139.247	0	8.76855
Treatment	Male	A3	A3M2B	T2	D2	8.04468	78.9042	1	7.14587
Treatment	Male	A3	A3M2B	T3	D2	28.725	343.831	7	8.86353
Treatment	Male	A3	A3M2B	T4	D2	3.30361	33.712	0	4.85823
Control	Female	A1	A1F1B	T1	D3	31.6352	462.032	9	12.5607
Control	Female	A1	A1F1B	T2	D3	9.31321	57.894	1	4.78729
Control	Female	A1	A1F1B	T3	D3	1.93624	29.0982	0	6.59671
Control	Female	A1	A1F1B	T4	D3	7.47732	131.135	1	11.013
Control	Female	A1	A1F2B	T1	D3	14.4837	181.655	4	11.2622
Control	Female	A1	A1F2B	T2	D3	20.6253	296.934	10	13.5221
Control	Female	A1	A1F2B	T3	D3	11.8829	232.211	4	17.5569
Control	Female	A1	A1F2B	T4	D3	3.17073	49.8564	1	8.13387
Control	Male	A1	A1M1B	T1	D3	1.76913	25.016	0	6.81201
Control	Male	A1	A1M1B	T2	D3	16.9576	228.776	2	11.0468
Control	Male	A1	A1M1B	T3	D3	1.0352	25.3793	0	7.35094
Control	Male	A1	A1M1B	T4	D3	1.03521	26.1486	0	8.20026
Control	Male	A1	A1M2B	T1	D3	111.005	692.593	9	5.97302
Control	Male	A1	A1M2B	T2	D3	22.557	180.393	5	7.3663
Control	Male	A1	A1M2B	T3	D3	0.700893	23.1586	0	9.95865
Control	Male	A1	A1M2B	T4	D3	2.37043	37.2042	0	8.56443
Control	Female	A2	A2F1B	T1	D3	8.40556	97.4192	2	10.2214
Control	Female	A2	A2F1B	T2	D3	5.00388	54.4686	1	9.01559
Control	Female	A2	A2F1B	T3	D3	6.87191	50.4885	1	7.32776
Control	Female	A2	A2F1B	T4	D3	0.533652	23.0608	0	17.6668
Control	Male	A2	A2M1B	T2	D3	21.7792	151.998	4	6.64855
Control	Male	A2	A2M2B	T1	D3	15.1811	294.563	5	18.1212
Control	Male	A2	A2M2B	T2	D3	6.57219	113.73	3	15.4671
Control	Male	A2	A2M2B	T3	D3	16.0174	116.222	5	7.0107
Control	Male	A2	A2M2B	T4	D3	17.1171	128.922	6	7.2969
Control	Male	A2	A2M3B	T1	D3	34.2625	282.391	8	8.0435
Control	Male	A2	A2M3B	T2	D3	21.4128	114.924	6	3.95531
Control	Male	A2	A2M3B	T3	D3	35.9254	311.115	9	8.2657
Control	Male	A2	A2M3B	T4	D3	7.60583	84.2344	4	8.64704
Treatment	Female	A3	A3F1B	T1	D3	8.71782	60.4187	3	6.9318
Treatment	Female	A3	A3F1B	T2	D3	21.9248	223.95	6	9.90782
Treatment	Female	A3	A3F1B	T3	D3	12.852	89.5191	3	6.35118
Treatment	Female	A3	A3F1B	T4	D3	180	1255.68	47	7.74996
Treatment	Female	A3	A3F2B	T4	D3	10.0392	243.626	5	22.3905
Treatment	Male	A3	A3M1B	T1	D3	47.4965	395.826	10	7.67475
Treatment	Male	A3	A3M1B	T2	D3	9.87311	102.732	5	8.11577
Treatment	Male	A3	A3M1B	T4	D3	7.33825	87.6517	3	8.09262
Treatment	Male	A3	A3M2B	T1	D3	2.57031	31.1257	0	6.36485
Treatment	Male	A3	A3M2B	T2	D3	40.937	266.29	6	5.52136
Treatment	Male	A3	A3M2B	T3	D3	1.86865	24.9899	0	6.08715
Treatment	Male	A3	A3M2B	T4	D3	1.30162	25.5772	0	7.28326
Control	Female	A1	A1F1B	T1	D4	63.2248	649.39	11	9.77025
Control	Female	A1	A1F1B	T2	D4	65.4916	315.75	12	4.66737
Control	Female	A1	A1F1B	T3	D4	2.83715	35.3106	0	6.1001
Control	Female	A1	A1F1B	T4	D4	28.1596	202.042	6	6.43831
Control	Female	A1	A1F2B	T1	D4	0.700891	25.4531	0	15.454
Control	Female	A1	A1F2B	T2	D4	8.54275	220.983	2	20.4946
Control	Female	A1	A1F2B	T3	D4	13.784	148.988	3	10.4131
Control	Female	A1	A1F2B	T4	D4	3.70552	120.193	0	27.7944
Control	Male	A1	A1M1B	T1	D4	180	1431.34	34	7.95149
Control	Male	A1	A1M1B	T2	D4	5.9772	45.2417	1	5.16471
Control	Male	A1	A1M1B	T3	D4	15.0896	200.571	5	11.6445
Control	Male	A1	A1M1B	T4	D4	143.731	1423.19	38	9.60625
Control	Male	A1	A1M2B	T1	D4	48.8769	581.705	12	10.2179
Control	Male	A1	A1M2B	T2	D4	4.00525	44.2367	0	11.0796
Control	Male	A1	A1M2B	T3	D4	19.0568	392.414	3	19.7173
Control	Male	A1	A1M2B	T4	D4	25.0348	501.436	8	19.6563
Control	Female	A2	A2F1B	T2	D4	25.3494	329.872	10	12.5355
Control	Female	A2	A2F1B	T4	D4	14.6129	280.18	7	18.7852
Control	Male	A2	A2M1B	T1	D4	46.4387	185.95	2	3.90036
Control	Male	A2	A2M1B	T2	D4	9.48074	158.5	3	15.5388
Control	Male	A2	A2M1B	T3	D4	0.600561	26.5039	0	18.3776
Control	Male	A2	A2M1B	T4	D4	2.70239	39.0674	1	12.6119
Control	Male	A2	A2M2B	T1	D4	32.1246	165.904	5	5.13438
Control	Male	A2	A2M2B	T2	D4	18.6477	235.513	5	12.1997
Control	Male	A2	A2M2B	T3	D4	4.03653	82.7273	1	17.21
Control	Male	A2	A2M2B	T4	D4	2.43556	89.2032	0	30.0674
Control	Male	A2	A2M3B	T1	D4	94.8673	698.519	31	7.26234
Control	Male	A2	A2M3B	T2	D4	64.1399	504.401	26	7.86581
Control	Male	A2	A2M3B	T3	D4	19.6169	183.029	10	8.93194
Control	Male	A2	A2M3B	T4	D4	7.30523	70.6668	3	8.67127
Treatment	Female	A3	A3F1B	T1	D4	15.6573	176.806	3	10.8094
Treatment	Female	A3	A3F1B	T2	D4	17.1887	98.0588	2	5.48681
Treatment	Female	A3	A3F1B	T3	D4	106.41	800.681	28	7.43413
Treatment	Female	A3	A3F1B	T4	D4	0.93427	29.4354	0	13.9993
Treatment	Female	A3	A3F2B	T1	D4	21.6834	338.592	10	13.7121
Treatment	Female	A3	A3F2B	T2	D4	18.9178	278.043	12	12.6344
Treatment	Female	A3	A3F2B	T3	D4	7.53832	138.386	3	11.4163
Treatment	Female	A3	A3F2B	T4	D4	1.86788	25.5477	0	9.08989
Treatment	Male	A3	A3M1B	T1	D4	33.7524	427.151	8	11.1256
Treatment	Male	A3	A3M1B	T2	D4	0.967872	22.9484	0	5.18552
Treatment	Male	A3	A3M1B	T3	D4	71.0393	740.111	13	13.7218
Treatment	Male	A3	A3M2B	T1	D4	2.60421	27.6739	0	5.16808
Treatment	Male	A3	A3M2B	T2	D4	57.1491	839.447	12	13.4351
Treatment	Male	A3	A3M2B	T3	D4	12.847	123.565	2	8.13747
Treatment	Male	A3	A3M2B	T4	D4	7.90912	114.565	0	9.54472
Treatment	Female	B1	B1F1B	T1	D1	161.526	940.942	18	5.42026
Treatment	Female	B1	B1F1B	T2	D1	3.23989	44.1383	0	5.96974
Treatment	Female	B1	B1F1B	T3	D1	48.91	730.381	9	13.7198
Treatment	Female	B1	B1F1B	T4	D1	8.18489	126.489	2	11.1945
Treatment	Female	B1	B1F2B	T1	D1	141.597	1239.15	25	8.94595
Treatment	Female	B1	B1F2B	T2	D1	80.5417	509.022	13	5.11651
Treatment	Female	B1	B1F2B	T3	D1	66.9509	327.226	7	4.39568
Treatment	Female	B1	B1F2B	T4	D1	1.80275	26.3644	0	8.63091
Treatment	Male	B1	B1M1B	T1	D1	54.5156	407.714	12	5.89468
Treatment	Male	B1	B1M1B	T2	D1	2.06897	30.6042	0	7.18995
Treatment	Male	B1	B1M1B	T3	D1	2.43628	27.9119	0	6.77046
Treatment	Male	B1	B1M1B	T4	D1	1.83848	29.8337	0	7.61246
Treatment	Male	B1	B1M2B	T1	D1	180	851.929	34	4.73275
Treatment	Male	B1	B1M2B	T2	D1	11.8434	137.17	2	5.0176
Treatment	Male	B1	B1M2B	T3	D1	44.7746	406.539	9	7.01624
Treatment	Male	B1	B1M2B	T4	D1	56.5112	349.528	6	7.45368
Treatment	Female	B2	B2F1B	T1	D1	22.026	265.223	4	5.46919
Treatment	Female	B2	B2F1B	T2	D1	16.3818	215.391	1	5.75409
Treatment	Female	B2	B2F1B	T3	D1	26.853	330.927	4	9.36702
Treatment	Female	B2	B2F1B	T4	D1	4.90343	43.1856	1	3.43574
Treatment	Female	B2	B2F2B	T1	D1	3.00541	62.7857	0	5.49153
Treatment	Female	B2	B2F2B	T2	D1	1.23986	32.2847	0	6.97521
Treatment	Female	B2	B2F2B	T3	D1	31.4201	101.714	3	3.21466
Treatment	Female	B2	B2F2B	T4	D1	0.66788	23.6016	0	5.88017
Treatment	Male	B2	B2M1B	T1	D1	155.21	1359.6	35	8.30713
Treatment	Male	B2	B2M1B	T2	D1	107.236	947.818	18	7.9928
Treatment	Male	B2	B2M1B	T3	D1	2.97461	38.631	0	4.29173
Treatment	Male	B2	B2M1B	T4	D1	110.391	957.275	27	7.11172
Treatment	Male	B2	B2M2B	T1	D1	52.7829	448.502	13	6.49842
Treatment	Male	B2	B2M2B	T2	D1	109.81	1299.53	31	11.2163
Treatment	Male	B2	B2M2B	T3	D1	3.27189	33.537	0	7.3857
Treatment	Male	B2	B2M2B	T4	D1	2.70387	35.025	0	5.4915
Control	Female	B3	B3F1B	T1	D1	180	1410.03	39	7.83303
Control	Female	B3	B3F1B	T2	D1	87.6871	663.992	20	6.94561
Control	Female	B3	B3F1B	T3	D1	166.594	724.821	21	4.66793
Control	Female	B3	B3F1B	T4	D1	4.83601	47.6811	0	6.10031
Control	Female	B3	B3F2B	T1	D1	154.111	604.748	12	3.84341
Control	Female	B3	B3F2B	T2	D1	29.494	264.408	9	7.22151
Control	Female	B3	B3F2B	T3	D1	3.60464	41.5522	1	10.1537
Control	Female	B3	B3F2B	T4	D1	1.23835	26.7049	0	6.33785
Control	Male	B3	B3M1B	T1	D1	114.083	410.226	17	4.1691
Control	Male	B3	B3M1B	T2	D1	10.9768	149.569	0	3.76765
Control	Male	B3	B3M1B	T3	D1	16.394	68.4118	1	5.54286
Control	Male	B3	B3M2B	T1	D1	126.694	570.391	24	4.67797
Control	Male	B3	B3M2B	T2	D1	14.1498	163.824	3	8.02527
Control	Male	B3	B3M2B	T3	D1	7.91101	76.1855	2	5.04661
Control	Male	B3	B3M2B	T4	D1	1.06825	27.9428	0	7.93649
Treatment	Female	B1	B1F1B	T1	D2	9.61157	204.894	1	17.7452
Treatment	Female	B1	B1F1B	T2	D2	30.2606	485.702	9	12.2513
Treatment	Female	B1	B1F1B	T3	D2	14.7121	156.243	1	7.35867
Treatment	Female	B1	B1F1B	T4	D2	2.80226	37.1421	0	5.89223
Treatment	Female	B1	B1F2B	T1	D2	10.546	127.694	1	9.02251
Treatment	Female	B1	B1F2B	T2	D2	61.848	452.082	8	5.85825
Treatment	Female	B1	B1F2B	T3	D2	14.4481	277.207	3	15.212
Treatment	Female	B1	B1F2B	T4	D2	18.4204	413.116	6	20.0673
Treatment	Male	B1	B1M1B	T1	D2	21.3589	275.172	10	11.6967
Treatment	Male	B1	B1M1B	T2	D2	13.4533	250.744	6	14.9315
Treatment	Male	B1	B1M1B	T3	D2	2.13755	32.341	0	8.02102
Treatment	Male	B1	B1M1B	T4	D2	4.84309	62.8241	0	8.55574
Treatment	Male	B1	B1M2B	T1	D2	94.4574	905.428	16	7.40029
Treatment	Male	B1	B1M2B	T2	D2	24.7542	87.4478	3	3.09216
Treatment	Male	B1	B1M2B	T3	D2	13.0483	76.7447	2	4.74441
Treatment	Male	B1	B1M2B	T4	D2	1.86795	22.5777	0	2.42085
Treatment	Female	B2	B2F1B	T1	D2	42.6099	464.989	8	9.89311
Treatment	Female	B2	B2F1B	T2	D2	36.0947	153.098	2	2.98883
Treatment	Female	B2	B2F1B	T3	D2	31.2253	187.427	5	5.34684
Treatment	Female	B2	B2F1B	T4	D2	89.9921	624.25	36	6.60875
Treatment	Female	B2	B2F2B	T1	D2	53.1854	532.196	11	9.38634
Treatment	Female	B2	B2F2B	T2	D2	21.7574	422.291	7	17.1912
Treatment	Female	B2	B2F2B	T3	D2	2.47008	46.1063	0	11.4462
Treatment	Female	B2	B2F2B	T4	D2	5.20818	113.977	1	16.397
Treatment	Male	B2	B2M1B	T1	D2	1.73659	29.2844	0	5.18955
Treatment	Male	B2	B2M1B	T2	D2	0.935373	24.2977	0	6.72164
Treatment	Male	B2	B2M1B	T3	D2	113.035	653.834	23	6.58828
Treatment	Male	B2	B2M1B	T4	D2	0.734538	22.5608	0	4.62371
Treatment	Male	B2	B2M2B	T1	D2	51.5196	865.701	16	16.2376
Treatment	Male	B2	B2M2B	T2	D2	15.9224	210.859	1	12.91
Treatment	Male	B2	B2M2B	T3	D2	35.5073	552.546	7	14.8342
Treatment	Male	B2	B2M2B	T4	D2	12.1801	117.443	2	8.21427
Control	Female	B3	B3F1B	T1	D2	180	953.547	20	5.29722
Control	Female	B3	B3F1B	T2	D2	8.87208	83.2129	0	5.8263
Control	Female	B3	B3F1B	T3	D2	149.316	528.749	9	3.834
Control	Female	B3	B3F1B	T4	D2	9.57248	81.9	0	3.93798
Control	Female	B3	B3F2B	T1	D2	1.13617	37.6118	0	9.76994
Control	Female	B3	B3F2B	T2	D2	0.634717	25.777	0	16.3268
Control	Female	B3	B3F2B	T3	D2	21.7946	144.528	5	6.31161
Control	Female	B3	B3F2B	T4	D2	30.5753	371.334	12	11.1974
Control	Male	B3	B3M1B	T1	D2	1.06882	23.9615	0	5.08537
Control	Male	B3	B3M1B	T2	D2	2.80667	38.6339	0	8.27853
Control	Male	B3	B3M1B	T3	D2	19.0879	85.5458	4	4.0142
Control	Male	B3	B3M1B	T4	D2	14.7196	84.0361	4	4.00131
Control	Male	B3	B3M2B	T1	D2	1.70286	32.5865	0	10.7673
Control	Male	B3	B3M2B	T2	D2	26.2345	353.614	9	11.397
Control	Male	B3	B3M2B	T3	D2	1.70311	31.7313	0	12.2241
Control	Male	B3	B3M2B	T4	D2	1.03577	32.9933	0	13.8264
Treatment	Female	B1	B1F1B	T1	D3	0.934528	25.8551	0	3.37163
Treatment	Female	B1	B1F1B	T2	D3	2.26878	35.3786	0	6.13912
Treatment	Female	B1	B1F1B	T3	D3	6.67174	116.65	2	14.697
Treatment	Female	B1	B1F1B	T4	D3	2.4686	30.6638	0	10.9725
Treatment	Female	B1	B1F2B	T1	D3	4.33848	96.8987	2	15.8348
Treatment	Female	B1	B1F2B	T2	D3	67.3142	1069.21	22	14.2505
Treatment	Female	B1	B1F2B	T3	D3	2.86871	36.6179	0	4.91351
Treatment	Female	B1	B1F2B	T4	D3	4.27062	36.825	1	5.73213
Treatment	Male	B1	B1M1B	T1	D3	31.1007	358.403	7	9.62574
Treatment	Male	B1	B1M1B	T2	D3	59.2475	408.055	19	6.25089
Treatment	Male	B1	B1M1B	T3	D3	7.24164	63.1131	2	5.71648
Treatment	Male	B1	B1M1B	T4	D3	6.54189	47.2529	1	5.60159
Treatment	Male	B1	B1M2B	T1	D3	1.53479	26.4998	0	3.00146
Treatment	Male	B1	B1M2B	T2	D3	7.87258	50.0849	1	3.02335
Treatment	Male	B1	B1M2B	T3	D3	26.3536	246.852	6	7.73139
Treatment	Male	B1	B1M2B	T4	D3	79.4178	335.037	13	3.60771
Treatment	Female	B2	B2F1B	T1	D3	19.6166	268.712	12	12.2356
Treatment	Female	B2	B2F1B	T2	D3	25.8199	360.57	12	12.9882
Treatment	Female	B2	B2F1B	T3	D3	5.23705	78.1489	3	12.6213
Treatment	Female	B2	B2F1B	T4	D3	7.93963	131.762	5	9.15874
Treatment	Female	B2	B2F2B	T1	D3	53.2451	924.275	15	16.4558
Treatment	Female	B2	B2F2B	T2	D3	2.86894	72.5045	0	5.2053
Treatment	Female	B2	B2F2B	T3	D3	7.13927	120.294	2	10.435
Treatment	Female	B2	B2F2B	T4	D3	3.23664	48.3649	1	5.77793
Treatment	Male	B2	B2M1B	T1	D3	106.031	508.818	12	4.55104
Treatment	Male	B2	B2M1B	T2	D3	45.1979	351.967	19	7.27647
Treatment	Male	B2	B2M1B	T3	D3	0.934242	25.6695	0	3.61296
Treatment	Male	B2	B2M1B	T4	D3	29.7887	317.07	14	9.63687
Treatment	Male	B2	B2M2B	T1	D3	11.9456	225.166	2	14.2117
Treatment	Male	B2	B2M2B	T2	D3	5.67576	74.291	1	10.1729
Treatment	Male	B2	B2M2B	T3	D3	11.4154	100.202	3	8.20767
Treatment	Male	B2	B2M2B	T4	D3	5.67173	52.7744	1	7.21341
Control	Female	B3	B3F1B	T1	D3	180	384.231	11	2.13452
Control	Female	B3	B3F1B	T2	D3	168.096	919.989	45	5.44231
Control	Female	B3	B3F1B	T3	D3	76.7963	349.028	17	4.10548
Control	Female	B3	B3F1B	T4	D3	161.106	760.486	34	4.4865
Control	Female	B3	B3F2B	T1	D3	21.0807	279.33	7	10.3276
Control	Female	B3	B3F2B	T2	D3	23.4994	153.139	4	5.89079
Control	Female	B3	B3F2B	T3	D3	24.4948	354.063	8	13.4479
Control	Female	B3	B3F2B	T4	D3	25.3661	368.917	9	13.4719
Control	Male	B3	B3M1B	T1	D3	9.54585	46.9122	1	3.22776
Control	Male	B3	B3M1B	T2	D3	2.63925	34.5767	0	7.41897
Control	Male	B3	B3M1B	T3	D3	22.9277	76.0868	3	3.48225
Control	Male	B3	B3M1B	T4	D3	0.80152	24.9279	0	9.55394
Control	Male	B3	B3M2B	T1	D3	7.57449	60.6492	1	5.84935
Control	Male	B3	B3M2B	T2	D3	27.4973	406.678	16	13.7369
Control	Male	B3	B3M2B	T3	D3	3.77145	59.9829	1	12.3552
Control	Male	B3	B3M2B	T4	D3	2.90305	82.9281	2	21.3552
Treatment	Female	B1	B1F1B	T1	D4	55.6657	1069.09	15	16.1139
Treatment	Female	B1	B1F1B	T2	D4	0.667186	23.8259	0	17.7175
Treatment	Female	B1	B1F1B	T3	D4	22.3194	342.504	6	14.9878
Treatment	Female	B1	B1F1B	T4	D4	0.700597	25.6042	0	19.0227
Treatment	Female	B1	B1F2B	T1	D4	8.97518	182.516	2	14.3039
Treatment	Female	B1	B1F2B	T2	D4	2.26868	28.5416	0	8.29705
Treatment	Female	B1	B1F2B	T3	D4	5.77189	53.9915	2	7.85424
Treatment	Female	B1	B1F2B	T4	D4	3.5704	55.2571	2	10.7643
Treatment	Male	B1	B1M1B	T1	D4	3.03821	42.8787	1	6.91032
Treatment	Male	B1	B1M1B	T2	D4	0.768193	24.9687	0	6.17538
Treatment	Male	B1	B1M1B	T3	D4	0.901278	24.746	0	6.41008
Treatment	Male	B1	B1M1B	T4	D4	27.6287	386.891	21	13.2103
Treatment	Male	B1	B1M2B	T1	D4	40.2631	201.897	8	4.22381
Treatment	Male	B1	B1M2B	T2	D4	13.5774	136.38	5	8.18335
Treatment	Male	B1	B1M2B	T3	D4	4.77199	41.4581	1	5.84152
Treatment	Male	B1	B1M2B	T4	D4	21.821	195.671	4	8.14202
Treatment	Female	B2	B2F1B	T1	D4	14.1085	298.228	6	9.89832
Treatment	Female	B2	B2F1B	T2	D4	17.21	275.872	15	14.9147
Treatment	Female	B2	B2F1B	T3	D4	8.0388	207.639	7	21.264
Treatment	Female	B2	B2F1B	T4	D4	10.3406	294.493	15	23.172
Treatment	Female	B2	B2F2B	T1	D4	36.5272	676.4	14	16.4465
Treatment	Female	B2	B2F2B	T2	D4	19.4502	452.826	6	18.7649
Treatment	Female	B2	B2F2B	T3	D4	24.9518	266.763	7	8.50452
Treatment	Female	B2	B2F2B	T4	D4	100.992	1470.26	40	13.8614
Treatment	Male	B2	B2M1B	T1	D4	36.1255	202.155	6	4.6514
Treatment	Male	B2	B2M1B	T2	D4	3.26915	36.3291	0	5.58506
Treatment	Male	B2	B2M1B	T3	D4	1.5679	29.9378	0	8.48052
Treatment	Male	B2	B2M1B	T4	D4	12.6105	46.1421	2	3.35182
Treatment	Male	B2	B2M2B	T1	D4	32.1618	244.753	4	7.18403
Treatment	Male	B2	B2M2B	T2	D4	1.30167	25.6795	0	10.6781
Treatment	Male	B2	B2M2B	T3	D4	4.83805	59.3792	1	10.0657
Treatment	Male	B2	B2M2B	T4	D4	5.30701	41.6594	1	5.00847
Control	Female	B3	B3F1B	T1	D4	12.2504	79.6187	1	4.55711
Control	Female	B3	B3F1B	T2	D4	3.60606	48.4411	0	7.70428
Control	Female	B3	B3F1B	T3	D4	3.47266	39.3165	0	7.9384
Control	Female	B3	B3F1B	T4	D4	20.7888	79.3597	2	3.59002
Control	Female	B3	B3F2B	T1	D4	40.3701	600.592	11	14.0872
Control	Female	B3	B3F2B	T2	D4	13.6552	241.975	5	15.8126
Control	Female	B3	B3F2B	T3	D4	1.23518	31.9191	0	12.2578
Control	Female	B3	B3F2B	T4	D4	6.31103	85.0787	2	8.86601
Control	Male	B3	B3M1B	T1	D4	0.901233	25.8712	0	8.88206
Control	Male	B3	B3M1B	T2	D4	0.467444	21.0729	0	16.3321
Control	Male	B3	B3M1B	T3	D4	0.467503	22.0195	0	14.9682
Control	Male	B3	B3M1B	T4	D4	71.7182	336.577	15	4.44973
Control	Male	B3	B3M2B	T1	D4	5.47358	79.9903	2	11.2674
Control	Male	B3	B3M2B	T2	D4	1.56836	40.6113	1	17.313
Control	Male	B3	B3M2B	T3	D4	14.9883	126.695	5	8.54042
Control	Male	B3	B3M2B	T4	D4	83.4552	775.35	27	8.98403
Treatment	Female	C1	C1F1B	T1	D1	43.9399	208.473	4	4.01457
Treatment	Female	C1	C1F1B	T2	D1	2.13637	27.6171	0	5.37281
Treatment	Female	C1	C1F1B	T3	D1	1.17023	23.945	0	7.44966
Treatment	Female	C1	C1F1B	T4	D1	9.55938	51.9053	1	4.16799
Treatment	Female	C1	C1F2B	T1	D1	65.406	743.505	23	9.72982
Treatment	Female	C1	C1F2B	T2	D1	33.3837	380.188	13	10.5935
Treatment	Female	C1	C1F2B	T3	D1	37.5729	415.453	15	10.7954
Treatment	Female	C1	C1F2B	T4	D1	7.31322	82.1254	4	7.69999
Treatment	Male	C1	C1M1B	T1	D1	38.2355	345.472	2	5.58744
Treatment	Male	C1	C1M1B	T2	D1	31.7308	363.869	7	8.67793
Treatment	Male	C1	C1M1B	T3	D1	30.6308	530.271	10	15.3912
Treatment	Male	C1	C1M1B	T4	D1	4.5795	100.95	0	14.0015
Treatment	Male	C1	C1M2B	T1	D1	11.0056	110.256	0	7.19553
Treatment	Male	C1	C1M2B	T2	D1	2.84212	36.4229	0	7.39438
Treatment	Male	C1	C1M2B	T3	D1	0.668296	23.7077	0	9.24788
Treatment	Male	C1	C1M2B	T4	D1	39.5602	383.938	7	8.11021
Control	Female	C3	C3F1B	T1	D1	21.2316	227.149	3	6.2321
Control	Female	C3	C3F1B	T2	D1	75.8223	810.488	14	8.02474
Control	Female	C3	C3F1B	T3	D1	7.87607	102.194	1	7.41399
Control	Female	C3	C3F1B	T4	D1	8.94809	132.614	1	10.9879
Control	Female	C3	C3F2B	T1	D1	99.3094	953.271	12	6.98152
Control	Female	C3	C3F2B	T2	D1	51.836	492.757	14	6.13479
Control	Female	C3	C3F2B	T3	D1	16.317	210.456	2	8.26723
Control	Female	C3	C3F2B	T4	D1	0.969066	24.3019	0	4.36019
Control	Female	C3	C3F3B	T1	D1	29.7669	189.063	3	5.90679
Control	Female	C3	C3F3B	T2	D1	21.4963	218.504	2	9.16489
Control	Female	C3	C3F3B	T3	D1	46.0401	701.096	12	14.588
Control	Female	C3	C3F3B	T4	D1	16.5867	120.78	4	7.01542
Control	Male	C3	C3M1B	T1	D1	11.6171	131.017	1	8.81258
Control	Male	C3	C3M1B	T2	D1	15.156	91.7862	3	5.05985
Control	Male	C3	C3M1B	T3	D1	86.8319	885.26	21	8.33723
Control	Male	C3	C3M1B	T4	D1	12.816	172.925	1	9.67114
Treatment	Female	C1	C1F1B	T1	D2	0.767634	25.3238	0	10.9335
Treatment	Female	C1	C1F1B	T2	D2	1.16945	23.8283	0	3.90336
Treatment	Female	C1	C1F1B	T3	D2	18.188	88.9749	5	4.36687
Treatment	Female	C1	C1F1B	T4	D2	53.0146	396.206	11	6.52321
Treatment	Female	C1	C1F2B	T1	D2	4.73977	74.7692	3	16.5665
Treatment	Female	C1	C1F2B	T2	D2	20.4854	391.65	9	18.0982
Treatment	Female	C1	C1F2B	T3	D2	11.7133	255.739	4	18.6375
Treatment	Female	C1	C1F2B	T4	D2	3.27495	41.7449	1	9.42924
Treatment	Male	C1	C1M1B	T1	D2	63.8755	891.446	15	13.4399
Treatment	Male	C1	C1M1B	T2	D2	29.1197	607.078	9	18.6902
Treatment	Male	C1	C1M1B	T3	D2	0.868696	30.9649	0	14.6142
Treatment	Male	C1	C1M1B	T4	D2	1.70697	26.8478	0	6.13653
Treatment	Male	C1	C1M2B	T1	D2	1.30293	36.0425	0	8.47592
Treatment	Male	C1	C1M2B	T2	D2	1.43843	39.0212	0	15.2104
Treatment	Male	C1	C1M2B	T3	D2	28.1006	430.639	9	13.3648
Treatment	Male	C1	C1M2B	T4	D2	1.43644	26.4005	0	7.43257
Control	Female	C3	C3F1B	T1	D2	30.4632	252.868	4	7.35735
Control	Female	C3	C3F1B	T2	D2	49.5986	599.431	12	10.417
Control	Female	C3	C3F1B	T3	D2	8.77534	122.616	2	9.59151
Control	Female	C3	C3F1B	T4	D2	16.951	233.151	6	11.3274
Control	Female	C3	C3F2B	T1	D2	0.768105	22.4568	0	5.95252
Control	Female	C3	C3F2B	T2	D2	0.670066	22.2824	0	14.148
Control	Female	C3	C3F2B	T3	D2	22.7149	344.14	7	13.8934
Control	Female	C3	C3F2B	T4	D2	5.02672	88.681	2	14.2166
Control	Female	C3	C3F3B	T1	D2	7.52519	134.071	2	14.6671
Control	Female	C3	C3F3B	T2	D2	92.4396	686.886	26	7.3334
Control	Female	C3	C3F3B	T3	D2	27.4991	497.711	10	17.0671
Control	Female	C3	C3F3B	T4	D2	7.9413	153.242	1	14.9831
Control	Male	C3	C3M1B	T1	D2	31.0047	577.237	7	16.904
Control	Male	C3	C3M1B	T2	D2	10.1524	190.504	2	13.4419
Control	Male	C3	C3M1B	T3	D2	6.54256	78.6691	3	8.86304
Control	Male	C3	C3M1B	T4	D2	2.63681	34.868	1	7.90815
Treatment	Female	C1	C1F1B	T1	D3	19.5877	108.773	1	4.81698
Treatment	Female	C1	C1F1B	T2	D3	36.7387	122.439	2	3.08596
Treatment	Female	C1	C1F1B	T3	D3	127.241	672.088	16	5.13811
Treatment	Female	C1	C1F1B	T4	D3	21.6841	161.003	6	6.00379
Treatment	Female	C1	C1F2B	T1	D3	75.6516	906.89	16	10.583
Treatment	Female	C1	C1F2B	T2	D3	12.0194	231.686	3	14.1105
Treatment	Female	C1	C1F2B	T3	D3	14.556	257.675	3	10.8299
Treatment	Female	C1	C1F2B	T4	D3	15.4548	304.452	9	16.5409
Treatment	Male	C1	C1M1B	T1	D3	55.0793	797.286	13	12.5779
Treatment	Male	C1	C1M1B	T2	D3	1.73559	33.3949	0	10.8055
Treatment	Male	C1	C1M1B	T3	D3	21.9422	289.309	4	12.2839
Treatment	Male	C1	C1M1B	T4	D3	3.53916	48.1196	0	10.398
Treatment	Male	C1	C1M2B	T1	D3	6.60817	103.693	0	11.7643
Treatment	Male	C1	C1M2B	T2	D3	0.567565	24.3425	0	16.6255
Treatment	Male	C1	C1M2B	T3	D3	2.03659	40.6159	0	10.1267
Treatment	Male	C1	C1M2B	T4	D3	2.90338	39.0955	0	11.581
Control	Female	C3	C3F1B	T1	D3	19.7409	264.241	5	12.4101
Control	Female	C3	C3F1B	T2	D3	6.63977	126.314	2	11.3678
Control	Female	C3	C3F1B	T3	D3	6.60589	133.989	2	9.63783
Control	Female	C3	C3F1B	T4	D3	10.3107	88.6175	2	7.97061
Control	Female	C3	C3F2B	T1	D3	1.00137	31.0139	0	11.7511
Control	Female	C3	C3F2B	T2	D3	9.61396	69.9163	3	6.9055
Control	Female	C3	C3F2B	T3	D3	13.3535	125.242	4	8.36547
Control	Female	C3	C3F2B	T4	D3	1.13569	44.6048	0	16.0459
Control	Female	C3	C3F3B	T1	D3	26.3347	425.757	16	15.5449
Control	Female	C3	C3F3B	T2	D3	17.8148	311.263	10	16.3076
Control	Female	C3	C3F3B	T3	D3	28.6297	425.743	13	14.2546
Control	Female	C3	C3F3B	T4	D3	1.30112	26.7839	0	10.954
Control	Male	C3	C3M1B	T1	D3	58.057	936.701	20	14.9333
Control	Male	C3	C3M1B	T2	D3	10.5789	67.5962	2	5.75673
Control	Male	C3	C3M1B	T3	D3	16.6853	106.019	3	5.90836
Control	Male	C3	C3M1B	T4	D3	0.567412	21.7211	0	10.3815
Treatment	Female	C1	C1F1B	T1	D4	52.0803	434.779	9	7.93941
Treatment	Female	C1	C1F1B	T2	D4	9.47833	91.0813	1	8.27178
Treatment	Female	C1	C1F1B	T3	D4	5.07318	74.321	1	12.7364
Treatment	Female	C1	C1F1B	T4	D4	2.50297	38.9272	1	10.2693
Treatment	Female	C1	C1F2B	T1	D4	3.00377	83.0473	1	12.277
Treatment	Female	C1	C1F2B	T2	D4	2.60417	74.1651	0	18.1352
Treatment	Female	C1	C1F2B	T3	D4	16.4575	303.189	7	17.162
Treatment	Female	C1	C1F2B	T4	D4	2.50293	38.5935	1	12.1012
Treatment	Male	C1	C1M1B	T1	D4	25.4273	477.018	9	16.765
Treatment	Male	C1	C1M1B	T2	D4	3.50512	44.5741	1	6.63247
Treatment	Male	C1	C1M1B	T3	D4	18.0904	293.178	7	15.1581
Treatment	Male	C1	C1M1B	T4	D4	7.87999	121.489	1	11.932
Treatment	Male	C1	C1M2B	T1	D4	26.6337	456.67	6	15.8227
Treatment	Male	C1	C1M2B	T2	D4	4.43983	41.3887	1	8.34316
Treatment	Male	C1	C1M2B	T3	D4	8.10833	110.66	1	11.0469
Treatment	Male	C1	C1M2B	T4	D4	42.4325	336.28	7	7.33145
Control	Female	C3	C3F1B	T1	D4	11.6487	247.642	4	14.7113
Control	Female	C3	C3F1B	T2	D4	1.00069	26.0491	0	8.49628
Control	Female	C3	C3F1B	T3	D4	2.86882	36.9852	1	9.1411
Control	Female	C3	C3F1B	T4	D4	1.46859	37.8497	0	15.1348
Control	Female	C3	C3F2B	T1	D4	5.97776	68.1664	2	9.21333
Control	Female	C3	C3F2B	T2	D4	3.47374	39.9322	1	9.71561
Control	Female	C3	C3F2B	T3	D4	2.73815	37.1922	1	11.9867
Control	Female	C3	C3F2B	T4	D4	0.567647	22.3535	0	16.9592
Control	Female	C3	C3F3B	T1	D4	3.03722	96.7122	0	22.1409
Control	Female	C3	C3F3B	T2	D4	7.31083	126.814	3	15.0164
Control	Female	C3	C3F3B	T3	D4	9.91531	70.8939	2	6.81006
Control	Female	C3	C3F3B	T4	D4	13.7863	252.566	7	16.7362
Control	Male	C3	C3M1B	T1	D4	3.00565	42.7933	1	9.84653
Control	Male	C3	C3M1B	T2	D4	85.5594	717.957	24	8.00098
Control	Male	C3	C3M1B	T3	D4	78.1648	860.099	28	10.2167
Control	Male	C3	C3M1B	T4	D4	1.80254	34.1245	0	6.93052
Treatment	Female	D1	D1F1B	T1	D1	10.4813	98.1781	1	5.60134
Treatment	Female	D1	D1F1B	T3	D1	18.3127	70.3487	1	4.76527
Treatment	Female	D1	D1F1B	T4	D1	65.95	574.065	15	8.02304
Treatment	Female	D1	D1F3B	T1	D1	97.7258	1179.87	20	8.33871
Treatment	Female	D1	D1F3B	T2	D1	160.935	1392.08	18	8.08347
Treatment	Female	D1	D1F3B	T3	D1	46.3134	425.528	4	7.9314
Treatment	Female	D1	D1F3B	T4	D1	39.6694	446.416	7	9.80835
Control	Female	D2	D2F1B	T1	D1	180	822.318	12	4.69879
Control	Female	D2	D2F1B	T2	D1	139.456	665.033	21	4.34321
Control	Female	D2	D2F1B	T3	D1	35.6971	337.007	7	7.84062
Control	Female	D2	D2F1B	T4	D1	77.5238	729.205	21	7.41918
Control	Female	D2	D2F2B	T1	D1	135.916	1232.68	24	7.5797
Control	Female	D2	D2F2B	T2	D1	57.0868	733.213	9	12.2239
Control	Female	D2	D2F2B	T3	D1	12.7451	72.8785	2	5.68376
Control	Female	D2	D2F2B	T4	D1	30.7356	307.09	7	9.33485
Control	Male	D2	D2M1B	T1	D1	180	298.968	10	1.77953
Control	Male	D2	D2M1B	T2	D1	94.8941	839.219	17	7.35183
Control	Male	D2	D2M1B	T3	D1	40.7555	414.385	6	7.40805
Control	Male	D2	D2M1B	T4	D1	1.43555	22.0786	0	2.76888
Control	Male	D2	D2M2B	T1	D1	28.054	231.023	9	7.10639
Control	Male	D2	D2M2B	T2	D1	70.2152	588.608	14	6.95672
Control	Male	D2	D2M2B	T3	D1	153.256	1465.91	33	9.09115
Control	Male	D2	D2M2B	T4	D1	29.9672	336	9	8.49474
Treatment	Female	D1	D1F1B	T1	D2	8.67971	101.221	2	6.65528
Treatment	Female	D1	D1F1B	T2	D2	48.8506	526.166	11	9.82529
Treatment	Female	D1	D1F1B	T3	D2	2.30256	33.3833	0	7.21653
Treatment	Female	D1	D1F1B	T4	D2	2.33661	32.2314	1	6.08717
Treatment	Female	D1	D1F3B	T1	D2	26.6942	242.966	3	7.55076
Treatment	Female	D1	D1F3B	T2	D2	21.5292	166.475	5	6.1369
Treatment	Female	D1	D1F3B	T3	D2	30.9363	373.098	2	10.2827
Treatment	Female	D1	D1F3B	T4	D2	42.9723	433.037	7	8.86674
Control	Female	D2	D2F1B	T1	D2	76.6836	431.005	10	5.00187
Control	Female	D2	D2F1B	T2	D2	21.3522	307.963	4	12.0325
Control	Female	D2	D2F1B	T3	D2	71.7793	482.235	7	6.49788
Control	Female	D2	D2F1B	T4	D2	21.4823	293.952	5	12.4537
Control	Female	D2	D2F2B	T1	D2	6.64523	137.763	4	18.1517
Control	Female	D2	D2F2B	T2	D2	28.0667	419.754	23	14.4901
Control	Female	D2	D2F2B	T3	D2	1.56883	50.2101	1	19.6729
Control	Female	D2	D2F2B	T4	D2	0.701162	28.8394	0	16.7742
Control	Male	D2	D2M1B	T1	D2	25.4999	340.883	6	11.4714
Control	Male	D2	D2M1B	T2	D2	36.9684	321.654	8	8.37906
Control	Male	D2	D2M1B	T3	D2	35.5585	317.633	9	8.06863
Control	Male	D2	D2M1B	T4	D2	5.57271	57.1259	1	7.26844
Control	Male	D2	D2M2B	T1	D2	6.90964	82.7278	2	7.20179
Control	Male	D2	D2M2B	T2	D2	1.27037	32.2364	0	6.28776
Control	Male	D2	D2M2B	T3	D2	1.53689	27.2389	0	8.76613
Control	Male	D2	D2M2B	T4	D2	4.40722	45.149	1	8.11568
Treatment	Female	D1	D1F1B	T1	D3	3.40526	65.1863	0	9.99741
Treatment	Female	D1	D1F1B	T2	D3	9.41401	89.371	1	7.51366
Treatment	Female	D1	D1F1B	T3	D3	8.61065	77.6919	4	5.64768
Treatment	Female	D1	D1F1B	T4	D3	2.43641	35.4554	1	7.74117
Treatment	Female	D1	D1F3B	T1	D3	3.26907	32.5418	0	4.93239
Treatment	Female	D1	D1F3B	T2	D3	72.7917	820.286	10	9.63125
Treatment	Female	D1	D1F3B	T3	D3	6.17336	44.4489	1	3.55071
Treatment	Female	D1	D1F3B	T4	D3	33.6328	251.089	4	6.68119
Control	Female	D2	D2F1B	T1	D3	160.598	919.073	30	5.63143
Control	Female	D2	D2F1B	T2	D3	41.9267	341.362	20	7.34699
Control	Female	D2	D2F1B	T3	D3	11.0746	209.664	4	15.6876
Control	Female	D2	D2F1B	T4	D3	6.37151	50.1093	2	3.69011
Control	Female	D2	D2F2B	T1	D3	31.7006	557.983	10	17.0828
Control	Female	D2	D2F2B	T2	D3	19.9847	325.372	15	15.2702
Control	Female	D2	D2F2B	T3	D3	10.614	257.139	9	14.8277
Control	Female	D2	D2F2B	T4	D3	13.7795	286.117	10	19.2187
Control	Male	D2	D2M1B	T1	D3	16.622	177.055	7	10.0905
Control	Male	D2	D2M1B	T2	D3	5.90537	79.43	4	11.7376
Control	Male	D2	D2M1B	T3	D3	29.7928	473.597	20	15.319
Control	Male	D2	D2M1B	T4	D3	20.4477	253.337	9	10.806
Control	Male	D2	D2M2B	T1	D3	9.77981	208.031	1	15.7161
Control	Male	D2	D2M2B	T2	D3	10.1798	67.8749	2	5.4806
Control	Male	D2	D2M2B	T3	D3	8.14462	120.876	2	11.1747
Control	Male	D2	D2M2B	T4	D3	7.84322	52.3686	1	5.82661
Treatment	Female	D1	D1F1B	T1	D4	25.26	390.706	6	13.983
Treatment	Female	D1	D1F1B	T2	D4	1.00138	26.6648	0	11.1754
Treatment	Female	D1	D1F1B	T3	D4	3.47073	49.4275	0	10.9916
Treatment	Female	D1	D1F1B	T4	D4	1.13543	25.8163	0	13.8425
Treatment	Female	D1	D1F3B	T1	D4	12.4485	129.38	1	4.97765
Treatment	Female	D1	D1F3B	T2	D4	4.53893	35.9621	0	3.43674
Treatment	Female	D1	D1F3B	T3	D4	2.70399	32.1487	0	6.31274
Treatment	Female	D1	D1F3B	T4	D4	4.30544	48.5315	0	5.57262
Control	Female	D2	D2F1B	T1	D4	13.3767	221.956	6	13.5831
Control	Female	D2	D2F1B	T2	D4	9.07373	139.061	3	9.08478
Control	Female	D2	D2F1B	T3	D4	18.8842	399.536	6	19.4359
Control	Female	D2	D2F1B	T4	D4	17.0449	120.833	3	6.91881
Control	Female	D2	D2F2B	T1	D4	12.9479	245.131	12	17.4676
Control	Female	D2	D2F2B	T2	D4	24.954	435.451	17	16.9782
Control	Female	D2	D2F2B	T3	D4	1.2011	36.1087	0	17.0267
Control	Female	D2	D2F2B	T4	D4	12.3471	248.733	9	19.2408
Control	Male	D2	D2M1B	T1	D4	44.6412	660.497	25	14.2482
Control	Male	D2	D2M1B	T2	D4	17.947	247.718	10	12.5617
Control	Male	D2	D2M1B	T3	D4	31.0218	386.628	19	12.0058
Control	Male	D2	D2M1B	T4	D4	24.1832	307.532	16	11.0396
Control	Male	D2	D2M2B	T1	D4	17.5202	170.436	3	7.9658
Control	Male	D2	D2M2B	T2	D4	8.91088	58.6883	1	6.24312
Control	Male	D2	D2M2B	T3	D4	2.6694	45.765	1	10.8698
Control	Male	D2	D2M2B	T4	D4	0.567616	22.7992	0	11.8693
Control	Female	E1	E1F1B	T1	D1	32.0863	287.159	6	7.67986
Control	Female	E1	E1F1B	T2	D1	4.16922	49.7982	0	5.91065
Control	Female	E1	E1F1B	T3	D1	57.101	228.533	1	4.48585
Control	Female	E1	E1F1B	T4	D1	2.06813	36.0754	0	3.26953
Control	Female	E1	E1F2B	T1	D1	6.33718	90.3788	0	7.41109
Control	Female	E1	E1F2B	T2	D1	1.40168	24.5509	0	3.1356
Control	Female	E1	E1F2B	T3	D1	39.2445	478.783	8	11.316
Control	Female	E1	E1F2B	T4	D1	30.8355	207.535	6	6.33624
Control	Male	E1	E1M1B	T1	D1	21.0862	127.198	2	4.68331
Control	Male	E1	E1M1B	T2	D1	1.43552	28.3944	0	6.03849
Control	Male	E1	E1M1B	T3	D1	1.10273	26.5018	0	12.1386
Control	Male	E1	E1M1B	T4	D1	3.13907	34.7166	0	8.42947
Control	Male	E1	E1M2B	T1	D1	11.3814	101.804	0	7.33888
Control	Male	E1	E1M2B	T2	D1	1.90236	26.5561	0	8.77212
Control	Male	E1	E1M2B	T3	D1	17.4826	160.468	4	7.39039
Control	Male	E1	E1M2B	T4	D1	37.7961	239.35	2	6.07015
Treatment	Female	E3	E3F1B	T1	D1	26.926	311.54	2	8.03914
Treatment	Female	E3	E3F1B	T2	D1	10.917	103.97	0	5.65195
Treatment	Female	E3	E3F1B	T3	D1	93.8748	554.539	11	5.53351
Treatment	Female	E3	E3F1B	T4	D1	83.334	191.496	6	2.27752
Treatment	Male	E3	E3M1B	T1	D1	151.924	618.035	14	4.21512
Treatment	Male	E3	E3M1B	T2	D1	147.392	682.895	8	4.36722
Treatment	Male	E3	E3M1B	T3	D1	4.93729	40.0531	1	5.95901
Treatment	Male	E3	E3M1B	T4	D1	6.27068	41.2927	1	5.32113
Treatment	Male	E3	E3M2B	T1	D1	6.00444	110.347	1	9.91916
Treatment	Male	E3	E3M2B	T2	D1	25.1984	220.024	4	7.77907
Treatment	Male	E3	E3M2B	T3	D1	8.68306	99.3871	2	8.85193
Treatment	Male	E3	E3M2B	T4	D1	3.47327	67.9997	1	9.85802
Treatment	Male	E3	E3M3B	T1	D1	33.497	357.968	4	8.51056
Treatment	Male	E3	E3M3B	T2	D1	54.1135	595.11	12	11.0116
Treatment	Male	E3	E3M3B	T3	D1	17.49	246.622	3	11.4836
Treatment	Male	E3	E3M3B	T4	D1	23.6272	338.397	6	12.7385
Control	Female	E1	E1F1B	T1	D2	2.43982	27.1216	0	4.17576
Control	Female	E1	E1F1B	T2	D2	19.091	247.319	3	10.5294
Control	Female	E1	E1F1B	T3	D2	8.31496	71.9714	3	7.52824
Control	Female	E1	E1F1B	T4	D2	3.80589	42.2636	1	7.86879
Control	Female	E1	E1F2B	T1	D2	12.7884	223.337	1	15.5688
Control	Female	E1	E1F2B	T2	D2	55.9313	549.29	10	7.13835
Control	Female	E1	E1F2B	T3	D2	26.0651	366.011	8	9.92625
Control	Female	E1	E1F2B	T4	D2	7.70877	62.7598	2	6.64675
Control	Male	E1	E1M1B	T1	D2	0.801919	26.4231	0	14.7882
Control	Male	E1	E1M1B	T2	D2	3.44602	30.9034	0	8.27701
Control	Male	E1	E1M1B	T3	D2	0.567839	23.7166	0	18.9663
Control	Male	E1	E1M1B	T4	D2	3.77551	37.8915	0	7.93011
Control	Male	E1	E1M2B	T1	D2	0.500611	22.31	0	11.6121
Control	Male	E1	E1M2B	T2	D2	3.44265	75.2661	0	13.0534
Control	Male	E1	E1M2B	T3	D2	0.600508	23.5297	0	4.90347
Control	Male	E1	E1M2B	T4	D2	6.70526	72.7378	2	8.58296
Treatment	Female	E3	E3F1B	T1	D2	33.6419	427.561	7	10.9694
Treatment	Female	E3	E3F1B	T2	D2	3.87566	33.1437	1	5.38571
Treatment	Female	E3	E3F1B	T3	D2	4.33733	53.0521	0	2.07853
Treatment	Female	E3	E3F1B	T4	D2	1.36901	25.8442	0	5.16335
Treatment	Male	E3	E3M1B	T1	D2	94.1561	350.733	6	3.00078
Treatment	Male	E3	E3M1B	T2	D2	14.8829	146.026	2	7.0101
Treatment	Male	E3	E3M1B	T3	D2	2.96873	30.9234	0	12.8072
Treatment	Male	E3	E3M1B	T4	D2	1.56819	25.295	0	5.53647
Treatment	Male	E3	E3M2B	T1	D2	2.47152	51.2198	0	16.9752
Treatment	Male	E3	E3M2B	T2	D2	26.6675	212.642	6	7.68372
Treatment	Male	E3	E3M2B	T3	D2	4.33888	54.4747	1	9.54177
Treatment	Male	E3	E3M2B	T4	D2	4.40905	63.9161	1	12.28
Treatment	Male	E3	E3M3B	T1	D2	20.46	321.647	3	14.6796
Treatment	Male	E3	E3M3B	T2	D2	13.1514	210.585	3	14.6646
Treatment	Male	E3	E3M3B	T3	D2	2.33655	28.1125	0	6.99394
Treatment	Male	E3	E3M3B	T4	D2	31.5568	467.147	8	14.1933
Control	Female	E1	E1F1B	T1	D3	3.30942	39.1288	1	8.69841
Control	Female	E1	E1F1B	T2	D3	17.6515	202.393	6	10.7399
Control	Female	E1	E1F1B	T3	D3	8.9775	101.132	3	9.62722
Control	Female	E1	E1F1B	T4	D3	1.33521	33.6157	0	12.7712
Control	Female	E1	E1F2B	T1	D3	5.44157	72.6827	2	11.0989
Control	Female	E1	E1F2B	T2	D3	5.54292	71.9015	2	10.3057
Control	Female	E1	E1F2B	T3	D3	4.17234	90.7619	0	16.1722
Control	Female	E1	E1F2B	T4	D3	8.91233	92.4849	3	9.22743
Control	Male	E1	E1M1B	T1	D3	58.2672	516.586	19	8.56785
Control	Male	E1	E1M1B	T2	D3	25.8896	263.633	8	9.68556
Control	Male	E1	E1M1B	T3	D3	19.0585	298.645	8	14.458
Control	Male	E1	E1M1B	T4	D3	1.43549	27.597	0	10.9452
Control	Male	E1	E1M2B	T1	D3	1.06827	24.4998	0	13.2734
Control	Male	E1	E1M2B	T2	D3	1.53487	31.3123	0	12.913
Control	Male	E1	E1M2B	T3	D3	19.3829	239.275	4	11.5515
Control	Male	E1	E1M2B	T4	D3	0.867479	26.6158	0	14.4786
Treatment	Female	E3	E3F1B	T1	D3	8.51325	75.337	1	6.41943
Treatment	Female	E3	E3F1B	T2	D3	13.1872	73.8737	1	5.31451
Treatment	Female	E3	E3F1B	T3	D3	1.20259	26.7009	0	9.48143
Treatment	Female	E3	E3F1B	T4	D3	25.3328	130.546	2	5.10276
Treatment	Male	E3	E3M1B	T1	D3	1.93488	30.0203	0	5.5837
Treatment	Male	E3	E3M1B	T2	D3	27.1561	146.696	3	5.13173
Treatment	Male	E3	E3M1B	T3	D3	15.6793	226.1	2	10.0604
Treatment	Male	E3	E3M1B	T4	D3	7.30496	124.547	0	9.1013
Treatment	Male	E3	E3M2B	T1	D3	1.10169	31.9588	0	17.7993
Treatment	Male	E3	E3M2B	T2	D3	22.4966	345.069	8	14.3995
Treatment	Male	E3	E3M2B	T3	D3	9.71218	172.445	3	15.9665
Treatment	Male	E3	E3M2B	T4	D3	27.1364	370.398	9	12.9815
Treatment	Male	E3	E3M3B	T1	D3	33.6378	682.762	10	19.2776
Treatment	Male	E3	E3M3B	T2	D3	1.73489	29.896	0	11.0218
Treatment	Male	E3	E3M3B	T3	D3	8.37426	121.04	1	11.8728
Treatment	Male	E3	E3M3B	T4	D3	5.37196	65.8515	1	7.6243
Control	Female	E1	E1F1B	T1	D4	0.56748	25.6528	0	9.85747
Control	Female	E1	E1F1B	T2	D4	63.8428	982.91	20	14.1766
Control	Female	E1	E1F1B	T3	D4	0.800956	25.4422	0	12.2795
Control	Female	E1	E1F1B	T4	D4	0.500536	22.7568	0	12.4683
Control	Female	E1	E1F2B	T1	D4	21.7231	489.312	9	20.8708
Control	Female	E1	E1F2B	T2	D4	10.3098	90.485	3	7.74919
Control	Female	E1	E1F2B	T3	D4	20.7183	378.93	9	16.9523
Control	Female	E1	E1F2B	T4	D4	8.04048	136.002	4	14.9964
Control	Male	E1	E1M1B	T1	D4	1.93667	31.1062	1	11.6119
Control	Male	E1	E1M1B	T2	D4	11.9191	177.616	4	13.8783
Control	Male	E1	E1M1B	T3	D4	11.0843	88.2486	4	7.67644
Control	Male	E1	E1M1B	T4	D4	3.27212	39.6032	1	10.5961
Control	Male	E1	E1M2B	T1	D4	3.56997	89.6283	0	15.7972
Control	Male	E1	E1M2B	T2	D4	64.2132	255.225	5	4.02009
Control	Male	E1	E1M2B	T3	D4	0.834062	26.2325	0	14.7068
Control	Male	E1	E1M2B	T4	D4	0.700671	28.749	0	19.6415
Treatment	Female	E3	E3F1B	T1	D4	39.5429	448.411	8	10.4801
Treatment	Female	E3	E3F1B	T2	D4	3.0364	38.5328	0	7.75853
Treatment	Female	E3	E3F1B	T3	D4	3.10412	40.126	1	8.5857
Treatment	Female	E3	E3F1B	T4	D4	35.972	341.124	8	8.90313
Treatment	Male	E3	E3M1B	T1	D4	16.1447	157.052	6	6.44895
Treatment	Male	E3	E3M1B	T2	D4	41.7924	383.519	8	8.53304
Treatment	Male	E3	E3M1B	T3	D4	11.373	81.6875	2	5.31926
Treatment	Male	E3	E3M1B	T4	D4	24.1487	117.182	6	4.27833
Treatment	Male	E3	E3M2B	T1	D4	2.5702	49.9283	0	12.6688
Treatment	Male	E3	E3M2B	T2	D4	3.7059	88.381	0	19.448
Treatment	Male	E3	E3M2B	T3	D4	22.4591	218.048	12	8.56964
Treatment	Male	E3	E3M2B	T4	D4	10.9831	149.027	1	11.843
Treatment	Male	E3	E3M3B	T1	D4	4.90399	81.5672	1	10.4738
Treatment	Male	E3	E3M3B	T2	D4	16.9163	167.746	4	8.6415
Treatment	Male	E3	E3M3B	T3	D4	6.17423	47.0067	1	5.12745
Treatment	Male	E3	E3M3B	T4	D4	2.13493	39.5228	0	11.2512
Control	Female	F2	F2F1B	T1	D1	88.736	769.01	16	8.16411
Control	Female	F2	F2F1B	T2	D1	20.4182	143.995	2	6.20613
Control	Female	F2	F2F1B	T3	D1	172.294	1117.45	27	6.28736
Control	Female	F2	F2F1B	T4	D1	6.04102	39.058	1	4.55506
Control	Female	F2	F2F2B	T1	D1	12.9582	105.659	0	6.15667
Control	Female	F2	F2F2B	T2	D1	7.94725	71.3214	2	7.24903
Control	Female	F2	F2F2B	T3	D1	2.9391	56.2834	0	12.0567
Control	Female	F2	F2F2B	T4	D1	120.313	794.867	30	6.35491
Control	Male	F2	F2M1B	T1	D1	44.7126	388.444	7	7.97544
Control	Male	F2	F2M1B	T2	D1	30.0998	231.846	2	5.74983
Control	Male	F2	F2M1B	T3	D1	2.03711	31.4343	0	6.40444
Control	Male	F2	F2M1B	T4	D1	1.47331	32.1599	0	10.504
Control	Male	F2	F2M2B	T1	D1	180	852.164	24	4.73364
Control	Male	F2	F2M2B	T2	D1	27.9049	128.241	4	4.06773
Control	Male	F2	F2M2B	T3	D1	5.21286	75.0388	0	9.23589
Control	Male	F2	F2M2B	T4	D1	1.43758	29.5912	0	6.87044
Control	Female	F2	F2F1B	T1	D2	51.9856	445.004	8	7.81963
Control	Female	F2	F2F1B	T2	D2	2.73582	38.656	0	7.76908
Control	Female	F2	F2F1B	T3	D2	1.56856	26.6427	0	4.28546
Control	Female	F2	F2F1B	T4	D2	8.70884	79.0337	1	7.05353
Control	Female	F2	F2F2B	T1	D2	6.04093	130.436	0	14.2469
Control	Female	F2	F2F2B	T2	D2	3.07239	42.503	1	8.03067
Control	Female	F2	F2F2B	T3	D2	5.21043	76.5511	1	9.92205
Control	Female	F2	F2F2B	T4	D2	14.0322	210.862	4	13.9021
Control	Male	F2	F2M1B	T1	D2	37.9696	441.493	7	9.97924
Control	Male	F2	F2M1B	T2	D2	10.1163	73.0642	1	5.79382
Control	Male	F2	F2M1B	T3	D2	11.146	95.9636	2	7.05678
Control	Male	F2	F2M1B	T4	D2	21.9456	116.189	5	4.7357
Control	Male	F2	F2M2B	T1	D2	14.7513	56.5005	2	3.34811
Control	Male	F2	F2M2B	T2	D2	9.35192	123.222	1	11.4405
Control	Male	F2	F2M2B	T3	D2	20.3394	142.172	5	6.36667
Control	Male	F2	F2M2B	T4	D2	23.3812	233.43	7	9.35728
Control	Female	F2	F2F1B	T1	D3	0.833785	24.5444	0	10.9408
Control	Female	F2	F2F1B	T2	D3	1.4346	31.0517	0	14.2458
Control	Female	F2	F2F1B	T3	D3	47.9196	371.04	1	7.59309
Control	Female	F2	F2F1B	T4	D3	6.57411	51.6878	2	6.67539
Control	Female	F2	F2F2B	T1	D3	6.04386	50.5292	0	7.82451
Control	Female	F2	F2F2B	T2	D3	12.2158	180.582	4	13.6362
Control	Female	F2	F2F2B	T3	D3	1.66968	35.4368	0	14.4094
Control	Female	F2	F2F2B	T4	D3	8.64832	57.7713	2	5.25094
Control	Male	F2	F2M1B	T1	D3	5.47506	53.9935	2	6.92466
Control	Male	F2	F2M1B	T2	D3	14.5831	181.856	5	10.9715
Control	Male	F2	F2M1B	T3	D3	3.57051	52.938	2	10.263
Control	Male	F2	F2M1B	T4	D3	3.57066	48.3224	2	9.55276
Control	Male	F2	F2M2B	T1	D3	6.97611	70.586	1	9.27927
Control	Male	F2	F2M2B	T2	D3	12.1834	119.026	3	9.42858
Control	Male	F2	F2M2B	T3	D3	19.8235	295.352	0	14.5053
Control	Male	F2	F2M2B	T4	D3	7.58121	57.2734	1	7.23723
Control	Female	F2	F2F1B	T1	D4	17.6765	187.995	3	9.29806
Control	Female	F2	F2F1B	T2	D4	4.803	49.1165	1	5.64348
Control	Female	F2	F2F1B	T3	D4	33.593	270.188	7	6.50483
Control	Female	F2	F2F1B	T4	D4	1.568	32.3769	0	4.75557
Control	Female	F2	F2F2B	T1	D4	16.2858	313.882	3	15.503
Control	Female	F2	F2F2B	T2	D4	1.20266	32.4284	0	11.7126
Control	Female	F2	F2F2B	T3	D4	6.07434	61.2164	1	7.35269
Control	Female	F2	F2F2B	T4	D4	12.8893	130.04	4	9.04316
Control	Male	F2	F2M1B	T1	D4	1.30134	28.7743	0	11.9173
Control	Male	F2	F2M1B	T2	D4	1.06836	26.0857	0	13.9441
Control	Male	F2	F2M1B	T3	D4	0.667436	24.5957	0	17.7081
Control	Male	F2	F2M1B	T4	D4	15.3226	125.925	5	7.80757
Control	Male	F2	F2M2B	T1	D4	44.7451	402.519	7	8.49839
Control	Male	F2	F2M2B	T2	D4	1.86897	37.8276	1	15.0189
Control	Male	F2	F2M2B	T3	D4	5.30615	48.197	1	8.88236
Control	Male	F2	F2M2B	T4	D4	1.13478	32.8859	0	17.3057
Treatment	Female	G1	G1F1B	T1	D1	180	812.168	20	4.51188
Treatment	Female	G1	G1F1B	T2	D1	20.3787	196.484	0	4.23204
Treatment	Female	G1	G1F1B	T3	D1	8.57146	73.6101	0	4.34791
Treatment	Female	G1	G1F1B	T4	D1	112.847	357.673	5	2.99034
Treatment	Female	G1	G1F2B	T1	D1	9.20562	129.646	0	11.2481
Treatment	Female	G1	G1F2B	T2	D1	12.1434	130.896	1	7.35552
Treatment	Female	G1	G1F2B	T3	D1	9.47898	124.646	2	8.56769
Treatment	Female	G1	G1F2B	T4	D1	19.4559	112.336	6	5.23142
Treatment	Female	G1	G1F3B	T1	D1	158.197	646.276	20	4.18463
Treatment	Female	G1	G1F3B	T2	D1	97.5976	569.273	15	7.23379
Treatment	Female	G1	G1F3B	T3	D1	9.78104	91.8013	0	6.79346
Treatment	Female	G1	G1F3B	T4	D1	17.2279	77.7848	1	4.38125
Treatment	Male	G1	G1M1B	T1	D1	132.048	810.212	17	5.0202
Treatment	Male	G1	G1M1B	T2	D1	8.61013	111.738	0	5.732
Treatment	Male	G1	G1M1B	T3	D1	56.7496	283.692	5	4.47245
Treatment	Male	G1	G1M1B	T4	D1	21.5515	100.751	2	3.79868
Treatment	Male	G1	G1M2B	T1	D1	0.833855	24.2586	0	10.6331
Treatment	Male	G1	G1M2B	T2	D1	3.67042	50.4847	0	6.90833
Treatment	Male	G1	G1M2B	T3	D1	1.13512	22.7967	0	3.88093
Treatment	Male	G1	G1M2B	T4	D1	96.2747	799.859	23	8.13558
Control	Female	G2	G2F1B	T1	D1	161.531	809.905	22	4.63195
Control	Female	G2	G2F1B	T2	D1	180	1185.86	33	6.58703
Control	Female	G2	G2F1B	T3	D1	139.687	475.127	11	3.44645
Control	Female	G2	G2F1B	T4	D1	47.132	92.4616	0	5.19979
Control	Female	G2	G2F2B	T1	D1	31.8563	348.18	5	7.52082
Control	Female	G2	G2F2B	T2	D1	74.2849	611.938	21	7.58143
Control	Female	G2	G2F2B	T3	D1	89.895	812.986	21	8.75285
Control	Female	G2	G2F2B	T4	D1	20.4902	183.332	5	8.09901
Control	Male	G2	G2M1B	T1	D1	24.6498	224.272	6	5.82047
Control	Male	G2	G2M1B	T2	D1	16.1497	194.341	6	6.64089
Control	Male	G2	G2M1B	T3	D1	8.84453	89.4823	3	7.76237
Control	Male	G2	G2M1B	T4	D1	13.6785	156.241	2	9.19362
Control	Male	G2	G2M2B	T1	D1	143.019	1075.91	29	6.52081
Control	Male	G2	G2M2B	T2	D1	8.21212	62.7416	3	4.91082
Control	Male	G2	G2M2B	T3	D1	4.00692	46.7999	1	5.93287
Control	Male	G2	G2M2B	T4	D1	91.3295	663.484	21	6.8632
Treatment	Female	G3	G3F1B	T1	D1	90.7538	410.936	8	3.72337
Treatment	Female	G3	G3F1B	T2	D1	2.10139	25.1249	0	3.97752
Treatment	Female	G3	G3F1B	T3	D1	5.03798	61.2753	0	4.71789
Treatment	Female	G3	G3F1B	T4	D1	1.70145	24.861	0	2.37075
Treatment	Female	G3	G3F2B	T1	D1	138.381	1209.26	25	7.72033
Treatment	Female	G3	G3F2B	T2	D1	126.843	499.823	13	4.35105
Treatment	Female	G3	G3F2B	T3	D1	91.2038	298.632	9	3.13175
Treatment	Female	G3	G3F2B	T4	D1	11.977	139.14	1	6.27778
Treatment	Male	G3	G3M1B	T1	D1	61.467	692.66	9	7.78098
Treatment	Male	G3	G3M1B	T2	D1	34.1547	282.159	4	6.6239
Treatment	Male	G3	G3M1B	T3	D1	1.768	28.7111	0	6.31982
Treatment	Male	G3	G3M1B	T4	D1	6.47514	45.7959	1	3.58262
Treatment	Male	G3	G3M2B	T1	D1	113.335	634.553	11	4.84514
Treatment	Male	G3	G3M2B	T2	D1	103.04	260.693	5	2.40674
Treatment	Male	G3	G3M2B	T3	D1	69.2156	540.482	10	6.38511
Treatment	Male	G3	G3M2B	T4	D1	2.97119	27.7445	0	3.75146
Treatment	Male	G3	G3M3B	T1	D1	61.5333	571.866	14	6.23298
Treatment	Male	G3	G3M3B	T2	D1	81.1274	714.773	19	7.61794
Treatment	Male	G3	G3M3B	T3	D1	15.3093	135.654	0	6.37104
Treatment	Male	G3	G3M3B	T4	D1	4.47024	34.2412	1	1.69557
Treatment	Female	G1	G1F1B	T1	D2	58.775	108.253	0	1.09559
Treatment	Female	G1	G1F1B	T2	D2	9.47609	119.968	1	9.36535
Treatment	Female	G1	G1F1B	T3	D2	19.8192	216.555	4	9.25234
Treatment	Female	G1	G1F1B	T4	D2	9.00817	158.415	1	12.6165
Treatment	Female	G1	G1F2B	T1	D2	6.30927	64.7986	0	4.79413
Treatment	Female	G1	G1F2B	T2	D2	15.8234	101.202	4	5.66524
Treatment	Female	G1	G1F2B	T3	D2	6.27638	67.0285	1	9.30227
Treatment	Female	G1	G1F2B	T4	D2	0.867432	26.9387	0	14.8067
Treatment	Female	G1	G1F3B	T1	D2	36.3071	216.425	5	5.77612
Treatment	Female	G1	G1F3B	T2	D2	5.70861	54.5389	1	7.49434
Treatment	Female	G1	G1F3B	T3	D2	34.7692	276.868	8	7.71374
Treatment	Female	G1	G1F3B	T4	D2	29.1323	263.658	6	8.5429
Treatment	Male	G1	G1M1B	T1	D2	55.6725	180.92	3	3.23293
Treatment	Male	G1	G1M1B	T2	D2	13.7525	79.7876	2	4.81023
Treatment	Male	G1	G1M1B	T3	D2	152.713	1214	35	7.79867
Treatment	Male	G1	G1M1B	T4	D2	57.3469	567.408	9	8.69535
Treatment	Male	G1	G1M2B	T1	D2	12.1125	133.048	2	9.54351
Treatment	Male	G1	G1M2B	T2	D2	2.10324	38.2	0	9.47856
Treatment	Male	G1	G1M2B	T3	D2	14.1498	228.445	3	12.7681
Treatment	Male	G1	G1M2B	T4	D2	4.43947	42.9931	0	9.4942
Control	Female	G2	G2F1B	T1	D2	39.4424	337.016	9	7.43857
Control	Female	G2	G2F1B	T2	D2	38.2771	368.884	10	9.1186
Control	Female	G2	G2F1B	T3	D2	24.4612	122.415	4	4.65669
Control	Female	G2	G2F1B	T4	D2	1.56942	26.3305	0	6.86418
Control	Female	G2	G2F2B	T1	D2	4.67291	39.7315	1	6.79104
Control	Female	G2	G2F2B	T2	D2	1.63553	25.2329	0	5.40821
Control	Female	G2	G2F2B	T3	D2	8.54515	47.9209	1	5.08556
Control	Female	G2	G2F2B	T4	D2	18.9854	98.1285	7	5.00466
Control	Male	G2	G2M1B	T1	D2	5.27167	54.2993	1	7.57733
Control	Male	G2	G2M1B	T2	D2	14.8477	157.58	2	10.0277
Control	Male	G2	G2M1B	T3	D2	1.50133	23.3664	0	8.31019
Control	Male	G2	G2M1B	T4	D2	16.1818	61.3474	1	3.35656
Control	Male	G2	G2M2B	T1	D2	4.9727	54.9377	0	4.12873
Control	Male	G2	G2M2B	T2	D2	19.9605	145.129	7	6.84324
Control	Male	G2	G2M2B	T3	D2	6.27623	51.4887	2	7.18887
Control	Male	G2	G2M2B	T4	D2	2.00294	37.4318	0	12.5491
Treatment	Female	G3	G3F1B	T1	D2	107.916	705.472	16	5.28815
Treatment	Female	G3	G3F1B	T2	D2	71.4154	259.545	8	3.37947
Treatment	Female	G3	G3F1B	T3	D2	5.83698	40.3337	0	2.15268
Treatment	Female	G3	G3F1B	T4	D2	1.23438	28.6049	0	2.37145
Treatment	Female	G3	G3F2B	T1	D2	10.7158	208.412	4	13.6594
Treatment	Female	G3	G3F2B	T2	D2	4.7399	74.9408	1	11.2944
Treatment	Female	G3	G3F2B	T3	D2	8.07348	114.053	4	9.55237
Treatment	Female	G3	G3F2B	T4	D2	31.7934	299.842	10	8.80295
Treatment	Male	G3	G3M1B	T1	D2	10.1399	128.254	2	7.62284
Treatment	Male	G3	G3M1B	T2	D2	5.94285	45.1398	2	3.84266
Treatment	Male	G3	G3M1B	T3	D2	41.6453	149.883	6	3.40265
Treatment	Male	G3	G3M1B	T4	D2	1.73686	38.9118	0	6.75154
Treatment	Male	G3	G3M2B	T1	D2	11.2061	177.771	1	9.40904
Treatment	Male	G3	G3M2B	T2	D2	3.60381	39.2318	0	5.72834
Treatment	Male	G3	G3M2B	T3	D2	19.0843	89.8809	3	4.08029
Treatment	Male	G3	G3M2B	T4	D2	9.87548	76.3233	3	4.52744
Treatment	Male	G3	G3M3B	T1	D2	3.03518	33.5261	1	4.58766
Treatment	Male	G3	G3M3B	T2	D2	37.5611	255.184	6	5.27044
Treatment	Male	G3	G3M3B	T3	D2	12.8122	53.5369	2	3.50784
Treatment	Male	G3	G3M3B	T4	D2	9.28028	116.446	1	9.17421
Treatment	Female	G1	G1F1B	T1	D3	24.8914	281.208	4	9.28816
Treatment	Female	G1	G1F1B	T2	D3	20.2234	179.734	1	8.22583
Treatment	Female	G1	G1F1B	T3	D3	26.2623	100.617	4	3.8649
Treatment	Female	G1	G1F1B	T4	D3	8.17553	125.711	1	12.8987
Treatment	Female	G1	G1F2B	T1	D3	8.71435	148.224	2	14.0427
Treatment	Female	G1	G1F2B	T2	D3	13.9496	208.278	4	10.8843
Treatment	Female	G1	G1F2B	T3	D3	12.1492	117.378	5	8.1547
Treatment	Female	G1	G1F2B	T4	D3	1.70229	31.526	0	8.30925
Treatment	Female	G1	G1F3B	T1	D3	3.1704	79.8352	0	18.0909
Treatment	Female	G1	G1F3B	T2	D3	1.50224	36.3846	0	15.5315
Treatment	Female	G1	G1F3B	T3	D3	1.46901	29.2247	0	12.7209
Treatment	Female	G1	G1F3B	T4	D3	54.3521	578.305	13	10.3959
Treatment	Male	G1	G1M1B	T1	D3	23.7954	276.746	4	10.5263
Treatment	Male	G1	G1M1B	T2	D3	42.3398	332.901	6	7.0585
Treatment	Male	G1	G1M1B	T3	D3	17.3193	184.059	4	7.99273
Treatment	Male	G1	G1M1B	T4	D3	16.4544	234.483	2	10.6683
Treatment	Male	G1	G1M2B	T1	D3	41.4726	463.437	7	10.9255
Treatment	Male	G1	G1M2B	T2	D3	9.34175	182.777	3	16.4641
Treatment	Male	G1	G1M2B	T3	D3	37.1345	773.413	12	19.4463
Treatment	Male	G1	G1M2B	T4	D3	10.7425	98.3955	4	7.14204
Control	Female	G2	G2F1B	T1	D3	42.2778	474.423	5	9.61797
Control	Female	G2	G2F1B	T2	D3	1.23581	31.8909	0	9.29844
Control	Female	G2	G2F1B	T3	D3	10.984	134.206	2	11.3913
Control	Female	G2	G2F1B	T4	D3	9.88317	204.173	4	16.9833
Control	Female	G2	G2F2B	T1	D3	2.66966	37.4084	0	8.72456
Control	Female	G2	G2F2B	T2	D3	26.6957	341.646	7	12.5049
Control	Female	G2	G2F2B	T3	D3	58.6736	424.117	17	7.11105
Control	Female	G2	G2F2B	T4	D3	15.0858	287.825	8	17.0519
Control	Male	G2	G2M1B	T1	D3	25.0218	195.133	5	7.54189
Control	Male	G2	G2M1B	T2	D3	15.846	110.02	2	6.36342
Control	Male	G2	G2M1B	T3	D3	1.33461	28.5785	0	6.88676
Control	Male	G2	G2M1B	T4	D3	1.36777	22.9218	0	6.71413
Control	Male	G2	G2M2B	T1	D3	4.33924	60.2166	1	11.4155
Control	Male	G2	G2M2B	T2	D3	27.1577	331.72	13	11.5233
Control	Male	G2	G2M2B	T3	D3	8.67646	72.2133	3	7.39068
Control	Male	G2	G2M2B	T4	D3	1.63545	27.6424	0	9.46862
Treatment	Female	G3	G3F1B	T1	D3	2.4686	31.8018	0	3.03489
Treatment	Female	G3	G3F1B	T2	D3	10.6432	63.1956	2	3.72859
Treatment	Female	G3	G3F1B	T3	D3	5.27089	39.7842	1	3.56587
Treatment	Female	G3	G3F1B	T4	D3	2.5354	37.1745	0	6.56191
Treatment	Female	G3	G3F2B	T1	D3	2.56962	50.9694	1	6.74863
Treatment	Female	G3	G3F2B	T2	D3	21.1563	249.961	6	10.398
Treatment	Female	G3	G3F2B	T3	D3	0.700572	23.5434	0	4.65319
Treatment	Female	G3	G3F2B	T4	D3	1.70162	37.1173	0	11.2188
Treatment	Male	G3	G3M1B	T1	D3	3.33941	50.6507	0	6.24961
Treatment	Male	G3	G3M1B	T2	D3	1.93615	37.4203	0	9.05148
Treatment	Male	G3	G3M1B	T3	D3	2.27022	36.761	0	7.34813
Treatment	Male	G3	G3M1B	T4	D3	17.22	63.7279	1	3.15678
Treatment	Male	G3	G3M2B	T1	D3	6.43985	83.4613	4	5.61681
Treatment	Male	G3	G3M2B	T2	D3	17.6132	66.4236	2	2.71463
Treatment	Male	G3	G3M2B	T3	D3	4.37053	49.983	2	7.42288
Treatment	Male	G3	G3M2B	T4	D3	1.96819	38.9549	1	6.26357
Treatment	Male	G3	G3M3B	T1	D3	1.76809	27.6321	0	3.64444
Treatment	Male	G3	G3M3B	T2	D3	3.73739	40.0569	0	6.39447
Treatment	Male	G3	G3M3B	T3	D3	2.43545	32.8449	1	7.12075
Treatment	Male	G3	G3M3B	T4	D3	16.2798	139.474	5	5.65399
Treatment	Female	G1	G1F1B	T1	D4	29.7673	173.079	3	5.64742
Treatment	Female	G1	G1F1B	T2	D4	1.33534	30.3849	0	13.4565
Treatment	Female	G1	G1F1B	T3	D4	32.6591	341.026	8	10.2471
Treatment	Female	G1	G1F1B	T4	D4	17.6469	265.307	4	14.2426
Treatment	Female	G1	G1F2B	T1	D4	17.1226	220.709	5	11.8876
Treatment	Female	G1	G1F2B	T2	D4	15.3214	263.408	5	15.533
Treatment	Female	G1	G1F2B	T3	D4	0.86835	26.9258	0	16.3797
Treatment	Female	G1	G1F2B	T4	D4	0.734582	24.6436	0	18.3329
Treatment	Female	G1	G1F3B	T1	D4	115.591	653.735	12	5.38402
Treatment	Female	G1	G1F3B	T2	D4	7.74219	150.145	1	8.22998
Treatment	Female	G1	G1F3B	T3	D4	1.60203	32.8224	0	8.13956
Treatment	Female	G1	G1F3B	T4	D4	2.33568	30.1121	0	7.43277
Treatment	Male	G1	G1M1B	T1	D4	22.1033	245.773	7	9.92882
Treatment	Male	G1	G1M1B	T2	D4	2.37006	46.063	0	10.5344
Treatment	Male	G1	G1M1B	T3	D4	30.8423	251.766	8	7.77534
Treatment	Male	G1	G1M1B	T4	D4	21.1872	343.801	7	14.407
Treatment	Male	G1	G1M2B	T1	D4	8.30756	215.393	2	21.7332
Treatment	Male	G1	G1M2B	T2	D4	13.8435	364.198	6	22.1848
Treatment	Male	G1	G1M2B	T3	D4	8.37732	236.317	3	24.3328
Treatment	Male	G1	G1M2B	T4	D4	5.70933	192.561	2	27.507
Control	Female	G2	G2F1B	T1	D4	5.80763	106.277	1	14.3915
Control	Female	G2	G2F1B	T2	D4	29.3	136.847	2	4.51124
Control	Female	G2	G2F1B	T3	D4	2.63634	38.5302	0	8.26245
Control	Female	G2	G2F1B	T4	D4	11.2803	65.3738	1	5.87609
Control	Female	G2	G2F2B	T1	D4	9.54782	168.127	4	16.3824
Control	Female	G2	G2F2B	T2	D4	5.04002	68.2397	1	10.2473
Control	Female	G2	G2F2B	T3	D4	13.4131	114.726	5	7.80543
Control	Female	G2	G2F2B	T4	D4	6.10658	71.6934	3	10.8884
Control	Male	G2	G2M1B	T1	D4	0.900693	24.62	0	13.2988
Control	Male	G2	G2M1B	T2	D4	44.2393	132.185	2	3.07051
Control	Male	G2	G2M1B	T3	D4	4.43875	38.3825	1	7.15026
Control	Male	G2	G2M1B	T4	D4	1.96897	30.9869	0	12.1336
Control	Male	G2	G2M2B	T1	D4	180	1282.93	48	7.1264
Control	Male	G2	G2M2B	T2	D4	0.700883	22.8637	0	14.1556
Control	Male	G2	G2M2B	T3	D4	2.43948	30.6027	0	10.0991
Control	Male	G2	G2M2B	T4	D4	1.0356	25.244	0	14.6873
Treatment	Female	G3	G3F1B	T1	D4	15.8804	83.3821	2	3.91827
Treatment	Female	G3	G3F1B	T2	D4	3.2361	39.34	1	7.73343
Treatment	Female	G3	G3F1B	T3	D4	0.800695	26.4392	0	4.97435
Treatment	Female	G3	G3F1B	T4	D4	0.900755	25.8951	0	6.07738
Treatment	Female	G3	G3F2B	T1	D4	0.9013	35.371	0	12.5305
Treatment	Female	G3	G3F2B	T2	D4	94.2264	817.113	31	7.82051
Treatment	Female	G3	G3F2B	T3	D4	3.13658	74.9038	1	13.3499
Treatment	Female	G3	G3F2B	T4	D4	13.2134	75.7457	2	5.74495
Treatment	Male	G3	G3M1B	T1	D4	11.6182	180.829	2	12.3469
Treatment	Male	G3	G3M1B	T2	D4	23.441	80.4879	2	3.26501
Treatment	Male	G3	G3M1B	T3	D4	0.467	0.237093	0	2.3332
Treatment	Male	G3	G3M1B	T4	D4	26.8053	127.711	5	4.34059
Treatment	Male	G3	G3M2B	T1	D4	32.3228	334.359	9	8.35009
Treatment	Male	G3	G3M2B	T2	D4	1.2009	31.174	0	8.0883
Treatment	Male	G3	G3M2B	T3	D4	0.867664	33.7369	0	14.2456
Treatment	Male	G3	G3M2B	T4	D4	24.1313	110.072	3	4.3984
Treatment	Male	G3	G3M3B	T1	D4	15.686	219.239	3	5.27155
Treatment	Male	G3	G3M3B	T2	D4	6.7057	42.1179	1	4.71189
Treatment	Male	G3	G3M3B	T3	D4	2.83548	39.4507	1	8.0585
Treatment	Male	G3	G3M3B	T4	D4	3.30252	41.8877	1	5.95619

## Sheet: BMT Training_Avg per day
Treatment.Group	Pup.Sex	Dam.ID	Pup.ID	Length.PD21(cm)	Training.Day	Latency(s)	Path.length(cm)	Errors	Mean.Velocity(cm/s)	Notes:
Control	Female	A1	A1F1B	7	D1	52.2063	484.765	9.66667	6.75077	The average value was calculated over the four training trials per day to provide one average value per day for each mouse.
Control	Female	A1	A1F2B	7.5	D1	16.1608	172.503	2.5	7.04277	These values were used to assess spatial learning over the four training days.
Control	Male	A1	A1M1B	8	D1	62.7434	557.625	11.3333	8.94751
Control	Male	A1	A1M2B	7.5	D1	75.7035	519.254	8.5	7.64415
Control	Female	A2	A2F1B	7	D1	44.6068	310.835	7	6.69948
Control	Male	A2	A2M1B	7.5	D1	18.4563	198.632	2.66667	8.66458
Control	Male	A2	A2M2B	7.5	D1	35.0693	398.8	9.33333	9.65628
Control	Male	A2	A2M3B	8	D1	54.057	394.611	8.5	6.1095
Treatment	Female	A3	A3F1B	6.5	D1	61.0647	400.715	13.6667	5.76744
Treatment	Female	A3	A3F2B	7	D1	30.9709	330.727	6.25	10.0723
Treatment	Male	A3	A3M1B	6.5	D1	119.111	278.161	7	2.24241
Treatment	Male	A3	A3M2B	6.5	D1	64.6371	633.667	11.3333	7.22424
Treatment	Female	B1	B1F1B	7	D1	55.4652	460.488	7.25	10.2947
Treatment	Female	B1	B1F2B	7.3	D1	72.7231	525.441	11.25	6.51329
Treatment	Male	B1	B1M1B	7	D1	15.2148	124.016	3	7.19146
Treatment	Male	B1	B1M2B	7.5	D1	37.7097	297.746	5.66667	7.45368
Treatment	Female	B2	B2F1B	6.5	D1	17.5411	213.682	2.5	6.40138
Treatment	Female	B2	B2F2B	6.8	D1	9.08331	55.0965	0.75	5.39039
Treatment	Male	B2	B2M1B	6.8	D1	93.9529	825.831	20	6.46542
Treatment	Male	B2	B2M2B	6.3	D1	42.1422	454.149	11	7.64798
Control	Female	B3	B3F1B	7	D1	86.3724	478.831	13.6667	6.3875
Control	Female	B3	B3F2B	7.5	D1	47.112	234.353	5.5	7.90435
Control	Male	B3	B3M1B	7.5	D1	47.1513	209.402	6	4.31561
Control	Male	B3	B3M2B	7.5	D1	37.4558	209.586	7.25	6.49155
Treatment	Female	C1	C1F1B	7.3	D1	14.2015	77.9851	1.25	5.25126
Treatment	Female	C1	C1F2B	7.5	D1	35.919	405.318	13.75	9.6963
Treatment	Male	C1	C1M1B	7.8	D1	26.2942	335.14	4.75	10.9145
Treatment	Male	C1	C1M2B	7.5	D1	13.5191	138.581	1.75	7.987
Control	Female	C3	C3F1B	7	D1	28.4695	318.111	4.75	8.16468
Control	Female	C3	C3F2B	8	D1	42.1079	420.196	7	6.43593
Control	Female	C3	C3F3B	7.5	D1	28.4725	307.361	5.25	9.16878
Control	Male	C3	C3M1B	8	D1	31.6053	320.247	6.5	7.9702
Treatment	Female	D1	D1F1B	6.5	D1	31.5813	247.531	5.66667	6.12988
Treatment	Female	D1	D1F3B	6.5	D1	86.1609	860.973	12.25	8.60774
Control	Female	D2	D2F1B	7.5	D1	84.2256	577.082	16.3333	6.53434
Control	Female	D2	D2F2B	7.5	D1	59.1209	586.465	10.5	9.08084
Control	Male	D2	D2M1B	7.5	D1	45.695	425.228	7.66667	5.06035
Control	Male	D2	D2M2B	7.5	D1	70.3731	655.385	16.25	7.91225
Control	Female	E1	E1F1B	8	D1	23.8562	150.391	1.75	3.26953
Control	Female	E1	E1F2B	8	D1	19.4547	200.312	3.5	6.92928
Control	Male	E1	E1M1B	8	D1	6.69088	54.2027	0.5	7.82247
Control	Male	E1	E1M2B	8	D1	17.1406	132.045	1.5	7.39288
Treatment	Female	E3	E3F1B	6.5	D1	53.7629	290.386	4.75	5.37553
Treatment	Male	E3	E3M1B	6.8	D1	77.631	345.569	6	5.64007
Treatment	Male	E3	E3M2B	6.5	D1	10.8398	124.439	2	9.10205
Treatment	Male	E3	E3M3B	6.5	D1	32.1819	384.524	6.25	10.9361
Control	Female	F2	F2F1B	7.5	D1	71.8723	517.378	11.5	6.30843
Control	Female	F2	F2F2B	7	D1	36.0394	257.033	8	7.95433
Control	Male	F2	F2M1B	7	D1	19.5807	170.971	2.25	7.65843
Control	Male	F2	F2M2B	7.5	D1	11.5184	77.6237	1.33333	6.72469
Treatment	Female	G1	G1F1B	6.5	D1	47.2657	209.256	1.66667	2.99034
Treatment	Female	G1	G1F2B	6.5	D1	12.571	124.381	2.25	7.05154
Treatment	Female	G1	G1F3B	6	D1	70.7009	346.284	9	6.13617
Treatment	Male	G1	G1M1B	6.5	D1	54.7398	326.598	6	4.66771
Treatment	Male	G1	G1M2B	6.5	D1	25.4785	224.35	5.75	6.30828
Control	Female	G2	G2F1B	7.5	D1	116.117	459.165	11	5.19979
Control	Female	G2	G2F2B	7.3	D1	54.1316	489.109	13	7.98853
Control	Male	G2	G2M1B	7.5	D1	15.8306	166.084	4.25	7.35434
Control	Male	G2	G2M2B	7.5	D1	61.6419	462.234	13.5	5.9023
Treatment	Female	G3	G3F1B	7	D1	24.8987	130.549	2	3.68872
Treatment	Female	G3	G3F2B	6.5	D1	92.1012	536.714	12	4.70477
Treatment	Male	G3	G3M1B	7	D1	25.9662	262.332	3.5	4.95122
Treatment	Male	G3	G3M2B	7	D1	72.1404	365.868	6.5	4.1811
Treatment	Male	G3	G3M3B	6.8	D1	40.6101	364.134	8.5	4.65676
Control	Female	A1	A1F1B	7	D2	11.8873	97.9582	1.25	6.18427
Control	Female	A1	A1F2B	7.5	D2	46.8263	341.586	9.75	8.4221
Control	Male	A1	A1M1B	8	D2	4.07295	35.659	0.25	5.92077
Control	Male	A1	A1M2B	7.5	D2	54.0933	354.357	6	7.49435
Control	Female	A2	A2F1B	7	D2	19.4092	197.602	3.75	10.5578
Control	Male	A2	A2M1B	7.5	D2	18.3688	66.7775	0.666667	7.854
Control	Male	A2	A2M2B	7.5	D2	11.733	228.434	3.75	18.089
Control	Male	A2	A2M3B	8	D2	18.4024	161.142	4.5	7.4383
Treatment	Female	A3	A3F1B	6.5	D2	5.35975	49.1437	0.75	7.49183
Treatment	Female	A3	A3F2B	7	D2	30.9332	358.354	9.75	14.1869
Treatment	Male	A3	A3M1B	6.5	D2	40.9964	213.144	6.66667	3.8889
Treatment	Male	A3	A3M2B	6.5	D2	13.5719	148.924	2	7.40904
Treatment	Female	B1	B1F1B	7	D2	14.3466	220.995	2.75	10.8118
Treatment	Female	B1	B1F2B	7.3	D2	26.3156	317.525	4.5	12.54
Treatment	Male	B1	B1M1B	7	D2	10.4482	155.27	4	10.8012
Treatment	Male	B1	B1M2B	7.5	D2	33.532	273.05	5.25	3.41914
Treatment	Female	B2	B2F1B	6.5	D2	49.9805	357.441	12.75	6.20938
Treatment	Female	B2	B2F2B	6.8	D2	20.6553	278.643	4.75	13.6052
Treatment	Male	B2	B2M1B	6.8	D2	29.1104	182.494	5.75	5.51163
Treatment	Male	B2	B2M2B	6.3	D2	28.7824	436.637	6.5	13.049
Control	Female	B3	B3F1B	7	D2	55.9202	231.287	3	4.725
Control	Female	B3	B3F2B	7.5	D2	13.5352	144.813	4.25	10.9014
Control	Male	B3	B3M1B	7.5	D2	9.42075	58.0443	2	5.34485
Control	Male	B3	B3M2B	7.5	D2	7.66906	112.731	2.25	12.0537
Treatment	Female	C1	C1F1B	7.3	D2	18.2849	133.583	4	6.43173
Treatment	Female	C1	C1F2B	7.5	D2	10.0534	190.976	4.25	15.6829
Treatment	Male	C1	C1M1B	7.8	D2	23.8927	389.084	6	13.2202
Treatment	Male	C1	C1M2B	7.5	D2	8.0696	133.026	2.25	11.1209
Control	Female	C3	C3F1B	7	D2	26.447	302.017	6	9.67332
Control	Female	C3	C3F2B	8	D2	7.29495	119.39	2.25	12.0526
Control	Female	C3	C3F3B	7.5	D2	33.8513	367.977	9.75	13.5127
Control	Male	C3	C3M1B	8	D2	12.5841	220.32	3.25	11.7793
Treatment	Female	D1	D1F1B	6.5	D2	15.5424	173.25	3.5	7.44607
Treatment	Female	D1	D1F3B	6.5	D2	30.533	303.894	4.25	8.20927
Control	Female	D2	D2F1B	7.5	D2	47.8244	378.789	6.5	8.99649
Control	Female	D2	D2F2B	7.5	D2	9.24548	159.142	7	17.2722
Control	Male	D2	D2M1B	7.5	D2	25.8999	259.324	6	8.79688
Control	Male	D2	D2M2B	7.5	D2	3.53103	46.838	0.75	7.59284
Control	Female	E1	E1F1B	8	D2	8.41292	97.1689	1.75	7.52555
Control	Female	E1	E1F2B	8	D2	25.6234	300.349	5.25	10.7139
Control	Male	E1	E1M1B	8	D2	2.14782	29.7337	0	12.4904
Control	Male	E1	E1M2B	8	D2	2.81226	48.4609	0.5	9.53798
Treatment	Female	E3	E3F1B	6.5	D2	10.806	134.9	2	5.89925
Treatment	Male	E3	E3M1B	6.8	D2	28.394	138.244	2	8.45126
Treatment	Male	E3	E3M2B	6.5	D2	9.47174	95.5631	2	11.6202
Treatment	Male	E3	E3M3B	6.5	D2	16.8762	256.873	3.5	12.6329
Control	Female	F2	F2F1B	7.5	D2	16.2497	147.334	2.25	6.73193
Control	Female	F2	F2F2B	7	D2	7.08899	115.088	1.5	11.5254
Control	Male	F2	F2M1B	7	D2	20.2944	181.677	3.75	6.89138
Control	Male	F2	F2M2B	7.5	D2	16.956	138.831	3.75	7.62814
Treatment	Female	G1	G1F1B	6.5	D2	24.2696	150.798	1.5	8.08244
Treatment	Female	G1	G1F2B	6.5	D2	7.31912	64.992	1.25	8.64208
Treatment	Female	G1	G1F3B	6	D2	26.4793	202.872	5	7.38177
Treatment	Male	G1	G1M1B	6.5	D2	69.8712	510.529	12.25	6.13429
Treatment	Male	G1	G1M2B	6.5	D2	8.20125	110.672	1.25	10.3211
Control	Female	G2	G2F1B	7.5	D2	25.9375	213.661	5.75	7.01951
Control	Female	G2	G2F2B	7.3	D2	8.45975	52.7535	2.25	5.57237
Control	Male	G2	G2M1B	7.5	D2	9.45063	74.1483	1	7.31794
Control	Male	G2	G2M2B	7.5	D2	8.30309	72.2468	2.25	7.67748
Treatment	Female	G3	G3F1B	7	D2	46.6007	258.489	6	3.29794
Treatment	Female	G3	G3F2B	6.5	D2	13.8306	174.312	4.75	10.8273
Treatment	Male	G3	G3M1B	7	D2	14.8662	90.5472	2.5	5.40492
Treatment	Male	G3	G3M2B	7	D2	10.9424	95.8017	1.75	5.93628
Treatment	Male	G3	G3M3B	6.8	D2	15.6722	114.673	2.5	5.98416
Control	Female	A1	A1F1B	7	D3	12.5905	170.04	2.75	8.73943
Control	Female	A1	A1F2B	7.5	D3	12.5407	190.164	4.75	12.6188
Control	Male	A1	A1M1B	8	D3	5.19928	76.33	0.5	8.3525
Control	Male	A1	A1M2B	7.5	D3	34.1583	233.337	3.5	7.9656
Control	Female	A2	A2F1B	7	D3	5.20375	56.3593	1	11.0579
Control	Male	A2	A2M1B	7.5	D3	21.7792	151.998	4	6.64855
Control	Male	A2	A2M2B	7.5	D3	13.7219	163.359	4.75	11.974
Control	Male	A2	A2M3B	8	D3	24.8016	198.166	6.75	7.22789
Treatment	Female	A3	A3F1B	6.5	D3	14.4982	124.629	4	7.73027
Treatment	Female	A3	A3F2B	7	D3	10.0392	243.626	5	22.3905
Treatment	Male	A3	A3M1B	6.5	D3	21.5693	195.403	6	7.96105
Treatment	Male	A3	A3M2B	6.5	D3	11.6694	86.9957	1.5	6.31415
Treatment	Female	B1	B1F1B	7	D3	3.08591	52.1369	0.5	8.79506
Treatment	Female	B1	B1F2B	7.3	D3	19.698	309.888	6.25	10.1827
Treatment	Male	B1	B1M1B	7	D3	26.0329	219.206	7.25	6.79868
Treatment	Male	B1	B1M2B	7.5	D3	28.7947	164.618	5	4.34098
Treatment	Female	B2	B2F1B	6.5	D3	14.6533	209.798	8	11.751
Treatment	Female	B2	B2F2B	6.8	D3	16.6225	291.36	4.5	9.46851
Treatment	Male	B2	B2M1B	6.8	D3	45.488	300.881	11.25	6.26933
Treatment	Male	B2	B2M2B	6.3	D3	8.67712	113.108	1.75	9.95142
Control	Female	B3	B3F1B	7	D3	135.333	676.501	32	4.6781
Control	Female	B3	B3F2B	7.5	D3	23.6103	288.862	7	10.7845
Control	Male	B3	B3M1B	7.5	D3	8.97858	45.6259	1	5.92073
Control	Male	B3	B3M2B	7.5	D3	10.4366	152.56	5	13.3242
Treatment	Female	C1	C1F1B	7.3	D3	51.3129	266.076	6.25	4.76121
Treatment	Female	C1	C1F2B	7.5	D3	29.4204	425.176	7.75	13.0161
Treatment	Male	C1	C1M1B	7.8	D3	20.5741	292.027	4.25	11.5163
Treatment	Male	C1	C1M2B	7.5	D3	3.02893	51.9367	0	12.5244
Control	Female	C3	C3F1B	7	D3	10.8243	153.29	2.75	10.3466
Control	Female	C3	C3F2B	8	D3	6.27613	67.6942	1.75	10.767
Control	Female	C3	C3F3B	7.5	D3	18.5201	297.387	9.75	14.2653
Control	Male	C3	C3M1B	8	D3	21.4722	283.009	6.25	9.24497
Treatment	Female	D1	D1F1B	6.5	D3	5.96658	66.9262	1.5	7.72498
Treatment	Female	D1	D1F3B	6.5	D3	28.9667	287.091	3.75	6.19888
Control	Female	D2	D2F1B	7.5	D3	54.9927	380.052	14	8.08903
Control	Female	D2	D2F2B	7.5	D3	19.0197	356.653	11	16.5998
Control	Male	D2	D2M1B	7.5	D3	18.192	245.855	10	11.9883
Control	Male	D2	D2M2B	7.5	D3	8.98686	112.288	1.5	9.5495
Control	Female	E1	E1F1B	8	D3	7.81841	94.0674	2.5	10.4592
Control	Female	E1	E1F2B	8	D3	6.01729	81.9578	1.75	11.7011
Control	Male	E1	E1M1B	8	D3	26.1627	276.615	8.75	10.9142
Control	Male	E1	E1M2B	8	D3	5.71338	80.4257	1	13.0541
Treatment	Female	E3	E3F1B	6.5	D3	12.059	76.6144	1	6.57953
Treatment	Male	E3	E3M1B	6.8	D3	13.0188	131.841	1.25	7.46928
Treatment	Male	E3	E3M2B	6.5	D3	15.1117	229.968	5	15.2867
Treatment	Male	E3	E3M3B	6.5	D3	12.2797	224.887	3	12.4491
Control	Female	F2	F2F1B	7.5	D3	14.1905	119.581	0.75	9.86377
Control	Female	F2	F2F2B	7	D3	7.14441	81.0798	1.5	10.2803
Control	Male	F2	F2M1B	7	D3	6.79983	84.2775	2.75	9.42798
Control	Male	F2	F2M2B	7.5	D3	11.6411	135.559	1.25	10.1126
Treatment	Female	G1	G1F1B	6.5	D3	19.8882	171.817	2.5	8.5694
Treatment	Female	G1	G1F2B	6.5	D3	9.12886	126.352	2.75	10.3477
Treatment	Female	G1	G1F3B	6	D3	15.1234	180.937	3.25	14.1848
Treatment	Male	G1	G1M1B	6.5	D3	24.9772	257.047	4	9.06146
Treatment	Male	G1	G1M2B	6.5	D3	24.6728	379.506	6.5	13.4945
Control	Female	G2	G2F1B	7.5	D3	16.0952	211.173	2.75	11.8228
Control	Female	G2	G2F2B	7.3	D3	25.7812	272.749	8	11.3481
Control	Male	G2	G2M1B	7.5	D3	10.8925	89.1633	1.75	6.87655
Control	Male	G2	G2M2B	7.5	D3	10.4522	122.948	4.25	9.94952
Treatment	Female	G3	G3F1B	7	D3	5.22952	42.989	0.75	4.22281
Treatment	Female	G3	G3F2B	6.5	D3	6.53203	90.3978	1.75	8.25465
Treatment	Male	G3	G3M1B	7	D3	6.19144	47.14	0.25	6.4515
Treatment	Male	G3	G3M2B	7	D3	7.59794	59.7057	2.25	5.50447
Treatment	Male	G3	G3M3B	6.8	D3	6.05518	60.002	1.5	5.70341
Control	Female	A1	A1F1B	7	D4	39.9283	300.623	7.25	6.74401
Control	Female	A1	A1F2B	7.5	D4	6.68329	128.904	1.25	18.539
Control	Male	A1	A1M1B	8	D4	54.9326	556.334	14.6667	8.80515
Control	Male	A1	A1M2B	7.5	D4	24.2434	379.948	5.75	15.1678
Control	Female	A2	A2F1B	7	D4	19.9811	305.026	8.5	15.6604
Control	Male	A2	A2M1B	7.5	D4	14.8056	102.505	1.5	12.6072
Control	Male	A2	A2M2B	7.5	D4	14.3111	143.337	2.75	16.1529
Control	Male	A2	A2M3B	8	D4	46.4823	364.154	17.5	8.18284
Treatment	Female	A3	A3F1B	6.5	D4	35.0476	276.245	8.25	9.43241
Treatment	Female	A3	A3F2B	7	D4	12.5018	195.142	6.25	11.7132
Treatment	Male	A3	A3M1B	6.5	D4	35.2532	396.737	7	10.011
Treatment	Male	A3	A3M2B	6.5	D4	20.1274	276.313	3.5	9.07134
Treatment	Female	B1	B1F1B	7	D4	19.8382	365.256	5.25	16.9605
Treatment	Female	B1	B1F2B	7.3	D4	5.14654	80.0765	1.5	10.3049
Treatment	Male	B1	B1M1B	7	D4	8.0841	119.871	5.5	8.17652
Treatment	Male	B1	B1M2B	7.5	D4	20.1084	143.852	4.5	6.59768
Treatment	Female	B2	B2F1B	6.5	D4	12.4245	269.058	10.75	17.3123
Treatment	Female	B2	B2F2B	6.8	D4	45.4803	716.562	16.75	14.3943
Treatment	Male	B2	B2M1B	6.8	D4	13.3933	78.641	2	5.5172
Treatment	Male	B2	B2M2B	6.3	D4	10.9021	92.8678	1.5	8.23408
Control	Female	B3	B3F1B	7	D4	10.0295	61.684	0.75	5.94745
Control	Female	B3	B3F2B	7.5	D4	15.3929	239.891	4.5	12.7559
Control	Male	B3	B3M1B	7.5	D4	18.3886	101.385	3.75	11.158
Control	Male	B3	B3M2B	7.5	D4	26.3714	255.662	8.75	11.5262
Treatment	Female	C1	C1F1B	7.3	D4	17.2837	159.777	3	9.80422
Treatment	Female	C1	C1F2B	7.5	D4	6.14209	124.749	2.25	14.9188
Treatment	Male	C1	C1M1B	7.8	D4	13.7257	234.065	4.5	12.6219
Treatment	Male	C1	C1M2B	7.5	D4	20.4036	236.25	3.75	10.6361
Control	Female	C3	C3F1B	7	D4	4.2467	87.1315	1.25	11.8709
Control	Female	C3	C3F2B	8	D4	3.18932	41.9111	1	11.9687
Control	Female	C3	C3F3B	7.5	D4	8.51242	136.747	3	15.1759
Control	Male	C3	C3M1B	8	D4	42.1331	413.743	13.25	8.74868
Treatment	Female	D1	D1F1B	6.5	D4	7.71689	123.154	1.5	12.4981
Treatment	Female	D1	D1F3B	6.5	D4	5.99921	61.5056	0.25	5.07494
Control	Female	D2	D2F1B	7.5	D4	14.5949	220.346	4.5	12.2556
Control	Female	D2	D2F2B	7.5	D4	12.8625	241.356	9.5	17.6783
Control	Male	D2	D2M1B	7.5	D4	29.4483	400.594	17.5	12.4638
Control	Male	D2	D2M2B	7.5	D4	7.41702	74.4221	1.25	9.237
Control	Female	E1	E1F1B	8	D4	16.4279	264.19	5	12.1955
Control	Female	E1	E1F2B	8	D4	15.1979	273.682	6.25	15.1422
Control	Male	E1	E1M1B	8	D4	7.05305	84.1435	2.5	10.9407
Control	Male	E1	E1M2B	8	D4	17.3295	99.9587	1.25	13.5414
Treatment	Female	E3	E3F1B	6.5	D4	20.4139	217.048	4.25	8.93187
Treatment	Male	E3	E3M1B	6.8	D4	23.3647	184.86	5.5	6.14489
Treatment	Male	E3	E3M2B	6.5	D4	9.92957	126.346	3.25	13.1324
Treatment	Male	E3	E3M3B	6.5	D4	7.53236	83.9607	1.5	8.87349
Control	Female	F2	F2F1B	7.5	D4	14.4101	134.919	2.75	6.55049
Control	Female	F2	F2F2B	7	D4	9.11303	134.392	2	10.9029
Control	Male	F2	F2M1B	7	D4	4.58993	51.3452	1.25	12.8443
Control	Male	F2	F2M2B	7.5	D4	13.2637	130.357	2.25	12.4263
Treatment	Female	G1	G1F1B	6.5	D4	20.3522	202.449	3.75	10.8984
Treatment	Female	G1	G1F2B	6.5	D4	8.51173	133.922	2.5	15.5333
Treatment	Female	G1	G1F3B	6	D4	31.8177	216.704	3.25	7.29658
Treatment	Male	G1	G1M1B	6.5	D4	19.1257	221.851	5.5	10.6614
Treatment	Male	G1	G1M2B	6.5	D4	9.05943	252.117	3.25	23.9395
Control	Female	G2	G2F1B	7.5	D4	12.2561	86.757	1	8.26032
Control	Female	G2	G2F2B	7.3	D4	8.52688	105.697	3.25	11.3309
Control	Male	G2	G2M1B	7.5	D4	12.8869	56.5436	0.75	8.91329
Control	Male	G2	G2M2B	7.5	D4	1.39199	26.2368	0	12.9807
Treatment	Female	G3	G3F1B	7	D4	5.20449	43.7641	0.75	5.67586
Treatment	Female	G3	G3F2B	6.5	D4	27.8694	250.783	8.5	9.86146
Treatment	Male	G3	G3M1B	7	D4	15.5829	97.3162	2.25	5.57142
Treatment	Male	G3	G3M2B	7	D4	14.6307	127.335	3	8.7706
Treatment	Male	G3	G3M3B	6.8	D4	7.13242	85.6738	1.5	6.24219

## Sheet: BMT Probe 1
Treatment.Group	Pup.Sex	Dam.ID	Pup.ID	Length.PD21(cm)	Latency(s)	Path.length(cm)	Errors
Control	Female	A1	A1F1B	7	0.86744	23.4627	0
Control	Female	A1	A1F2B	7.5	6.43809	156.462	2
Control	Male	A1	A1M1B	8	6.73937	132.318	1
Control	Male	A1	A1M2B	7.5	17.8493	436.07	4
Control	Female	A2	A2F1B	7	9.97219	224.55	3
Control	Male	A2	A2M1B	7.5	88.2004	534.911	19
Control	Male	A2	A2M2B	7.5	8.0723	110.491	7
Control	Male	A2	A2M3B	8	3.23604	43.3027	1
Treatment	Female	A3	A3F1B	6.5	30.7717	331.823	10
Treatment	Female	A3	A3F2B	7	4.43652	90.4105	1
Treatment	Male	A3	A3M1B	6.5	1.3343	28.327	0
Treatment	Male	A3	A3M2B	6.5	6.07141	100.682	1
Treatment	Female	B1	B1F1B	7	0.834	28.0191	0
Treatment	Female	B1	B1F2B	7.3	10.7396	149.163	4
Treatment	Male	B1	B1M1B	7	2.96891	36.4421	1
Treatment	Male	B1	B1M2B	7.5	32.9897	202.348	5
Treatment	Female	B2	B2F1B	6.5	12.974	227.794	7
Treatment	Female	B2	B2F2B	6.8	13.8739	244.774	3
Treatment	Male	B2	B2M1B	6.8	63.445	450.424	18
Treatment	Male	B2	B2M2B	6.3	69.8129	837.788	20
Control	Female	B3	B3F1B	7	57.3114	575.414	28
Control	Female	B3	B3F2B	7.5	1.13432	37.3907	0
Control	Male	B3	B3M1B	7.5	4.63698	77.5655	0
Control	Male	B3	B3M2B	7.5	33.4936	432.374	13
Treatment	Female	C1	C1F1B	7.3	2.50199	35.3292	0
Treatment	Female	C1	C1F2B	7.5	0.500362	19.5201	0
Treatment	Male	C1	C1M1B	7.8	90	963.83	24
Treatment	Male	C1	C1M2B	7.5	35.7567	539.647	10
Control	Female	C3	C3F1B	7	13.2415	294.031	3
Control	Female	C3	C3F2B	8	1.10081	22.8519	0
Control	Female	C3	C3F3B	7.5	6.57137	124.985	1
Control	Male	C3	C3M1B	8	1.3678	32.4152	0
Treatment	Female	D1	D1F1B	6.5	73.4631	901.43	21
Treatment	Female	D1	D1F3B	6.5	1.80133	22.2098	0
Control	Female	D2	D2F1B	7.5	2.90183	36.9844	1
Control	Female	D2	D2F2B	7.5	26.9212	619.84	30
Control	Male	D2	D2M1B	7.5	14.1193	227.264	6
Control	Male	D2	D2M2B	7.5	35.3975	392.979	6
Control	Female	E1	E1F1B	8	43.6368	336.029	8
Control	Female	E1	E1F2B	8	0.567296	18.1383	0
Control	Male	E1	E1M1B	8	7.44051	110.245	5
Control	Male	E1	E1M2B	8	1.00076	22.8626	0
Treatment	Female	E3	E3F1B	6.5	24.6544	400.98	4
Treatment	Male	E3	E3M1B	6.8	19.9142	333.451	0
Treatment	Male	E3	E3M2B	6.5	19.7832	270.378	6
Treatment	Male	E3	E3M3B	6.5	84.7191	1352.03	22
Control	Female	F2	F2F1B	7.5	61.1777	532.937	13
Control	Female	F2	F2F2B	7	9.07425	59.6814	0
Control	Male	F2	F2M1B	7	0.633885	20.8691	0
Control	Male	F2	F2M2B	7.5	3.53642	41.5676	1
Treatment	Female	G1	G1F1B	6.5	90	200.238	2
Treatment	Female	G1	G1F2B	6.5	17.6817	224.473	6
Treatment	Female	G1	G1F3B	6	90	686.276	12
Treatment	Male	G1	G1M1B	6.5	4.46974	48.4402	1
Treatment	Male	G1	G1M2B	6.5	23.4149	587.296	8
Control	Female	G2	G2F1B	7.5	0.934108	25.9249	0
Control	Female	G2	G2F2B	7.3	8.43876	154.848	2
Control	Male	G2	G2M1B	7.5	2.36818	32.5525	0
Control	Male	G2	G2M2B	7.5	4.23642	31.2967	1
Treatment	Female	G3	G3F1B	7	69.7749	592.588	19
Treatment	Female	G3	G3F2B	6.5	0.66722	21.7987	0
Treatment	Male	G3	G3M1B	7	1.80153	35.0391	0
Treatment	Male	G3	G3M2B	7	0.533712	26.6974	0
Treatment	Male	G3	G3M3B	6.8	26.884	181.019	6

## Sheet: BMT Probe 2
Treatment.Group	Pup.Sex	Dam.ID	Pup.ID	Length.PD21(cm)	Latency(s)	Path.length(cm)	Errors
Control	Female	A1	A1F1B	7	40.8691	773.711	26
Control	Female	A1	A1F2B	7.5	6.33811	127.84	1
Control	Male	A1	A1M1B	8	1.43443	25.8203	0
Control	Male	A1	A1M2B	7.5	61.3846	916.165	33
Control	Female	A2	A2F1B	7	0.633739	28.3385	0
Control	Male	A2	A2M1B	7.5	1.36756	32.3124	0
Control	Male	A2	A2M2B	7.5	5.77123	88.0097	2
Control	Male	A2	A2M3B	8	27.9548	274.71	6
Treatment	Female	A3	A3F1B	6.5	90	795.885	26
Treatment	Female	A3	A3F2B	7	13.5742	315.877	8
Treatment	Male	A3	A3M1B	6.5	58.841	952.364	30
Treatment	Male	A3	A3M2B	6.5	3.70279	41.492	0
Treatment	Female	B1	B1F1B	7	1.66799	28.0216	0
Treatment	Female	B1	B1F2B	7.3	1.56791	28.9233	0
Treatment	Male	B1	B1M1B	7	0.93408	21.5949	0
Treatment	Male	B1	B1M2B	7.5	39.3606	482.34	16
Treatment	Female	B2	B2F1B	6.5	14.3417	233.19	9
Treatment	Female	B2	B2F2B	6.8	2.00157	36.7594	1
Treatment	Male	B2	B2M1B	6.8	87.7316	849.253	32
Treatment	Male	B2	B2M2B	6.3	90	1258.39	27
Control	Female	B3	B3F1B	7	89.9434	703.847	30
Control	Female	B3	B3F2B	7.5	90	893.508	23
Control	Male	B3	B3M1B	7.5	89.0416	736.151	20
Control	Male	B3	B3M2B	7.5	54.8429	842.469	27
Treatment	Female	C1	C1F1B	7.3	5.4376	127.401	3
Treatment	Female	C1	C1F2B	7.5	2.20178	67.2601	0
Treatment	Male	C1	C1M1B	7.8	8.07339	174.246	1
Treatment	Male	C1	C1M2B	7.5	11.8749	225.374	3
Control	Female	C3	C3F1B	7	56.1422	414.038	9
Control	Female	C3	C3F2B	8	4.07003	62.4973	1
Control	Female	C3	C3F3B	7.5	36.9623	677.756	21
Control	Male	C3	C3M1B	8	7.60524	114.172	2
Treatment	Female	D1	D1F1B	6.5	90	933.062	18
Treatment	Female	D1	D1F3B	6.5	43.0649	560.176	10
Control	Female	D2	D2F1B	7.5	23.194	408.163	17
Control	Female	D2	D2F2B	7.5	15.2462	270.932	14
Control	Male	D2	D2M1B	7.5	32.2882	539.564	20
Control	Male	D2	D2M2B	7.5	84.1038	740.021	24
Control	Female	E1	E1F1B	8	87.9015	924.311	25
Control	Female	E1	E1F2B	8	16.6153	197.989	4
Control	Male	E1	E1M1B	8	27.6525	428.202	8
Control	Male	E1	E1M2B	8	12.375	150.575	0
Treatment	Female	E3	E3F1B	6.5	43.8817	684.145	9
Treatment	Male	E3	E3M1B	6.8	90	570.386	12
Treatment	Male	E3	E3M2B	6.5	20.4295	327.902	14
Treatment	Male	E3	E3M3B	6.5	12.7433	190.367	1
Control	Female	F2	F2F1B	7.5	2.36853	32.3481	0
Control	Female	F2	F2F2B	7	72.117	944.244	21
Control	Male	F2	F2M1B	7	58.1461	678.174	18
Control	Male	F2	F2M2B	7.5	26.7552	302.549	8
Treatment	Female	G1	G1F1B	6.5	79.5367	326.468	4
Treatment	Female	G1	G1F2B	6.5	47.2741	452.577	9
Treatment	Female	G1	G1F3B	6	54.4362	309.435	6
Treatment	Male	G1	G1M1B	6.5	87.3263	319.531	18
Treatment	Male	G1	G1M2B	6.5	70.4225	1181.91	35
Control	Female	G2	G2F1B	7.5	32.8248	351.724	8
Control	Female	G2	G2F2B	7.3	11.3095	168.893	3
Control	Male	G2	G2M1B	7.5	90	828.676	20
Control	Male	G2	G2M2B	7.5	18.1821	117.546	2
Treatment	Female	G3	G3F1B	7	15.5108	197.266	2
Treatment	Female	G3	G3F2B	6.5	14.1125	224.632	5
Treatment	Male	G3	G3M1B	7	19.8509	263.097	7
Treatment	Male	G3	G3M2B	7	51.4058	731.072	19
Treatment	Male	G3	G3M3B	6.8	1.96823	31.6752	1
